# Supplementary material for: endo-3,3-Dimethyl-4-oxobicyclo­[3.1.0]hexan-2-yl methane­sulfonate
Source: Acta Crystallogr Sect E Struct Rep Online. 2010 Mar 27;66(Pt 4):o948. doi: 10.1107/S1600536810010901 (PMC2983904; doi:10.1107/S1600536810010901)
Supplement: Supplementary file 1 [file e-66-0o948-sup1.cif]

##############################################################################
###                                                                        ###
###        Electronic paper (Acta Crystallographica Section E)             ###
###                                                                        ###
##############################################################################
#                                                                            #
# This CIF contains the data in a paper accepted for publication in Acta     #
# Crystallographica Section E. It conforms to the requirements of Notes      #
# for Authors for Section E, and has been peer reviewed under the auspices   #
# of the IUCr Commission on Journals.                                        #
#                                                                            #
# Full details of the Crystallographic Information File format               #
# are given in the paper "The Crystallographic Information File (CIF):       #
# a New Standard Archive File for Crystallography" by S. R. Hall, F. H.      #
# Allen and I. D. Brown [Acta Cryst. (1991), A47, 655-685].                  #
#                                                                            #
# The current version of the core CIF dictionary is obtainable from          #
# ftp://ftp.iucr.org/pub/cif_core.dic. The current version number is 2.4.    #
#                                                                            #
# Software is freely available for graphical display of the structure(s) in  #
# this CIF.  For information consult the CIF home page http://www.iucr.org/  #
# cif/home.html                                                              #
#                                                                            #
# This file may be used for bona fide research purposes within the           #
# scientific community so long as proper attribution is given to the journal # 
# article from which it was obtained.                                        #
#                                                                            #
##############################################################################
                                             
data_I
_audit_creation_method     SHELXL-97
_chemical_name_systematic
;
<i>endo</i>-3,3-Dimethyl-4-oxobicyclo[3.1.0]hexan-2-yl methanesulfonate
;
_chemical_name_common     ?
_chemical_formula_moiety     'C9 H14 O4 S'
_chemical_formula_sum     'C9 H14 O4 S'
_chemical_formula_iupac     'C9 H14 O4 S'
_chemical_formula_weight     218.27
_chemical_melting_point     ?
_symmetry_cell_setting     'triclinic'
_symmetry_space_group_name_H-M     'P -1'
_symmetry_space_group_name_Hall     '-P 1'
loop_
    _symmetry_equiv_pos_as_xyz
    'x, y, z'
    '-x, -y, -z'
_cell_length_a     5.8558(3)
_cell_length_b     7.7497(4)
_cell_length_c     12.2527(6)
_cell_angle_alpha     84.290(4)
_cell_angle_beta     79.531(4)
_cell_angle_gamma     72.070(5)
_cell_volume     519.66(5)
_cell_formula_units_Z     2
_cell_measurement_reflns_used     2686
_cell_measurement_theta_min     3.1673
_cell_measurement_theta_max     32.5554
_cell_measurement_temperature     293(2)
_exptl_crystal_description     'prism'
_exptl_crystal_colour     'colorless'
_exptl_crystal_size_max     0.35
_exptl_crystal_size_mid     0.14
_exptl_crystal_size_min     0.12
_exptl_crystal_density_diffrn     1.395
_exptl_crystal_density_meas     ?
_exptl_crystal_density_method     'not measured'
_exptl_crystal_F_000     232
_exptl_absorpt_coefficient_mu     0.298
_exptl_absorpt_correction_type     'multi-scan'
_exptl_absorpt_process_details
;
(CrysAlis Pro; Oxford Diffraction, 2009)
;
_exptl_absorpt_correction_T_min     0.9037
_exptl_absorpt_correction_T_max     0.9660
_exptl_special_details
;
;
_diffrn_ambient_temperature     293(2)
_diffrn_radiation_type     MoK\a
_diffrn_radiation_wavelength     0.71073
_diffrn_radiation_source     'fine-focus sealed tube'
_diffrn_radiation_monochromator     graphite
_diffrn_measurement_device_type
;
Oxford Diffraction Xcalibur diffractometer with a Ruby
(Gemini ultra Mo) detector
;
_diffrn_measurement_method     '\w scans'
_diffrn_detector_area_resol_mean     10.3712
_diffrn_reflns_number     6128
_diffrn_reflns_av_R_equivalents     0.0189
_diffrn_reflns_av_sigmaI/netI     0.0385
_diffrn_reflns_theta_min     3.17
_diffrn_reflns_theta_max     32.63
_diffrn_reflns_theta_full     25.00
_diffrn_measured_fraction_theta_max     0.903
_diffrn_measured_fraction_theta_full     0.999
_diffrn_reflns_limit_h_min     -8
_diffrn_reflns_limit_h_max     8
_diffrn_reflns_limit_k_min     -8
_diffrn_reflns_limit_k_max     11
_diffrn_reflns_limit_l_min     -18
_diffrn_reflns_limit_l_max     18
_diffrn_standards_number     ?
_diffrn_standards_interval_count     ?
_diffrn_standards_interval_time     ?
_diffrn_standards_decay_%     ?
_refine_special_details
;
Refinement of <i>F</i>^2^ against ALL reflections. The weighted <i>R</i>-factor
wR and goodness of fit <i>S</i> are based on <i>F</i>^2^, conventional
<i>R</i>-factors <i>R</i> are based on <i>F</i>, with <i>F</i> set to zero for
negative <i>F</i>^2^. The threshold expression of <i>F</i>^2^ >
\s(<i>F</i>^2^) is used only for calculating <i>R</i>-factors(gt) etc. and is
not relevant to the choice of reflections for refinement. <i>R</i>-factors
based on <i>F</i>^2^ are statistically about twice as large as those based on
<i>F</i>, and <i>R</i>- factors based on ALL data will be even larger.
;
_reflns_number_total     3432
_reflns_number_gt     2283
_reflns_threshold_expression     I>2\s(I)
_refine_ls_structure_factor_coef     Fsqd
_refine_ls_matrix_type     full
_refine_ls_R_factor_all     0.0712
_refine_ls_R_factor_gt     0.0457
_refine_ls_wR_factor_gt     0.1224
_refine_ls_wR_factor_ref     0.1295
_refine_ls_goodness_of_fit_ref     0.987
_refine_ls_restrained_S_all     0.987
_refine_ls_number_reflns     3432
_refine_ls_number_parameters     130
_refine_ls_number_restraints     0
_refine_ls_hydrogen_treatment     constr
_refine_ls_weighting_scheme     calc
_refine_ls_weighting_details
         'calc w=1/[\s^2^(Fo^2^)+(0.0721P)^2^+0.0000P] where P=(Fo^2^+2Fc^2^)/3'
_atom_sites_solution_hydrogens     geom
_atom_sites_solution_primary     direct
_atom_sites_solution_secondary     difmap
_refine_ls_shift/su_max     0.000
_refine_ls_shift/su_mean     0.000
_refine_diff_density_max     0.358
_refine_diff_density_min     -0.308
_refine_ls_extinction_method     none
_refine_ls_extinction_coef     ?
loop_
    _atom_type_symbol
    _atom_type_description
    _atom_type_scat_dispersion_real
    _atom_type_scat_dispersion_imag
    _atom_type_scat_source
    'C' 'C' 0.0030 0.0020
                         'International Tables Vol C Tables 4.2.6.8 and 6.1.1.4'
    'H' 'H' 0.0000 0.0000
                         'International Tables Vol C Tables 4.2.6.8 and 6.1.1.4'
    'O' 'O' 0.0110 0.0060
                         'International Tables Vol C Tables 4.2.6.8 and 6.1.1.4'
    'S' 'S' 0.1250 0.1230
                         'International Tables Vol C Tables 4.2.6.8 and 6.1.1.4'
_computing_data_collection
;
CrysAlis Pro (Oxford Diffraction, 2009)
;
_computing_cell_refinement
;
CrysAlis Pro (Oxford Diffraction, 2009)
;
_computing_data_reduction     'CrysAlis Pro (Oxford Diffraction, 2009)'
_computing_structure_solution     'SHELXS97 (Sheldrick, 2008)'
_computing_structure_refinement     'SHELXL97 (Sheldrick, 2008)'
_computing_molecular_graphics
                    'ORTEPIII (Burnett & Johnson, 1996) and PLATON (Spek, 2009)'
_computing_publication_material     'SHELXL97 (Sheldrick, 2008)'
loop_
    _atom_site_type_symbol
    _atom_site_label
    _atom_site_fract_x
    _atom_site_fract_y
    _atom_site_fract_z
    _atom_site_U_iso_or_equiv
    _atom_site_adp_type
    _atom_site_calc_flag
    _atom_site_refinement_flags
    _atom_site_occupancy
    _atom_site_disorder_assembly
    _atom_site_disorder_group
    C C1 0.1819(3) 0.4668(2) 0.66360(15) 0.0492(4) Uani d . 1 . .
    H H1 0.0668 0.4050 0.6508 0.059 Uiso calc R 1 . .
    C C2 0.1965(3) 0.6346(2) 0.59887(13) 0.0422(3) Uani d . 1 . .
    C C3 0.2668(3) 0.75983(19) 0.66753(13) 0.0377(3) Uani d . 1 . .
    C C4 0.2405(3) 0.6746(2) 0.78727(12) 0.0383(3) Uani d . 1 . .
    H H4 0.0950 0.7502 0.8323 0.046 Uiso calc R 1 . .
    C C5 0.2143(3) 0.4885(2) 0.78131(14) 0.0474(4) Uani d . 1 . .
    H H5 0.1187 0.4400 0.8439 0.057 Uiso calc R 1 . .
    C C6 0.4088(4) 0.3618(2) 0.70955(15) 0.0534(4) Uani d . 1 . .
    H H6A 0.4345 0.2330 0.7265 0.064 Uiso calc R 1 . .
    H H6B 0.5558 0.3956 0.6814 0.064 Uiso calc R 1 . .
    C C7 0.5212(3) 0.7725(3) 0.61787(15) 0.0556(5) Uani d . 1 . .
    H H7A 0.6366 0.6539 0.6194 0.083 Uiso calc R 1 . .
    H H7B 0.5646 0.8515 0.6606 0.083 Uiso calc R 1 . .
    H H7C 0.5216 0.8202 0.5425 0.083 Uiso calc R 1 . .
    C C8 0.0812(4) 0.9504(2) 0.66350(19) 0.0642(5) Uani d . 1 . .
    H H8A 0.1226 1.0300 0.7066 0.096 Uiso calc R 1 . .
    H H8B -0.0787 0.9425 0.6935 0.096 Uiso calc R 1 . .
    H H8C 0.0843 0.9972 0.5879 0.096 Uiso calc R 1 . .
    C C9 0.2608(3) 0.7738(2) 1.04091(14) 0.0503(4) Uani d . 1 . .
    H H9A 0.2548 0.8619 1.0920 0.075 Uiso calc R 1 . .
    H H9B 0.3173 0.6540 1.0740 0.075 Uiso calc R 1 . .
    H H9C 0.1012 0.7930 1.0235 0.075 Uiso calc R 1 . .
    O O1 0.1502(3) 0.67456(18) 0.50596(10) 0.0606(4) Uani d . 1 . .
    O O2 0.4535(2) 0.64888(14) 0.84223(9) 0.0421(3) Uani d . 1 . .
    O O3 0.3691(3) 0.97232(17) 0.87030(11) 0.0717(4) Uani d . 1 . .
    O O4 0.7018(2) 0.7375(2) 0.94357(12) 0.0761(5) Uani d . 1 . .
    S S1 0.45905(8) 0.79673(6) 0.91953(3) 0.04398(14) Uani d . 1 . .
loop_
    _atom_site_aniso_label
    _atom_site_aniso_U_11
    _atom_site_aniso_U_22
    _atom_site_aniso_U_33
    _atom_site_aniso_U_12
    _atom_site_aniso_U_13
    _atom_site_aniso_U_23
    C1 0.0598(11) 0.0458(9) 0.0546(10) -0.0288(8) -0.0180(8) -0.0019(7)
    C2 0.0405(8) 0.0438(8) 0.0452(8) -0.0140(7) -0.0116(6) -0.0025(7)
    C3 0.0408(8) 0.0344(7) 0.0426(8) -0.0156(6) -0.0133(6) 0.0027(6)
    C4 0.0353(7) 0.0398(8) 0.0421(8) -0.0143(6) -0.0058(6) -0.0031(6)
    C5 0.0589(10) 0.0487(9) 0.0438(9) -0.0314(8) -0.0089(7) 0.0059(7)
    C6 0.0680(12) 0.0369(8) 0.0601(11) -0.0172(8) -0.0211(9) 0.0017(7)
    C7 0.0600(11) 0.0673(12) 0.0508(10) -0.0390(10) -0.0052(8) 0.0036(9)
    C8 0.0767(14) 0.0400(9) 0.0783(13) -0.0074(9) -0.0359(11) -0.0025(9)
    C9 0.0526(10) 0.0515(10) 0.0414(8) -0.0116(8) 0.0001(7) -0.0030(7)
    O1 0.0771(9) 0.0638(8) 0.0499(7) -0.0244(7) -0.0290(6) 0.0015(6)
    O2 0.0476(6) 0.0399(6) 0.0409(6) -0.0116(5) -0.0131(5) -0.0061(4)
    O3 0.1261(14) 0.0447(7) 0.0544(8) -0.0425(8) -0.0113(8) 0.0004(6)
    O4 0.0484(8) 0.1248(13) 0.0661(9) -0.0348(8) -0.0039(6) -0.0363(9)
    S1 0.0507(3) 0.0491(2) 0.0385(2) -0.02405(19) -0.00324(16) -0.00920(16)
_geom_special_details
;
All esds (except the esd in the dihedral angle between two l.s. planes) are
estimated using the full covariance matrix. The cell esds are taken into
account individually in the estimation of esds in distances, angles and
torsion angles; correlations between esds in cell parameters are only used
when they are defined by crystal symmetry. An approximate (isotropic)
treatment of cell esds is used for estimating esds involving l.s. planes.
;
loop_
    _geom_bond_atom_site_label_1
    _geom_bond_atom_site_label_2
    _geom_bond_site_symmetry_2
    _geom_bond_distance
    _geom_bond_publ_flag
    C1 C2 . 1.472(2) ?
    C1 C6 . 1.503(2) ?
    C1 C5 . 1.521(2) ?
    C1 H1 . 0.9800 ?
    C2 O1 . 1.2066(19) ?
    C2 C3 . 1.534(2) ?
    C3 C7 . 1.532(2) ?
    C3 C8 . 1.543(2) ?
    C3 C4 . 1.549(2) ?
    C4 O2 . 1.4747(17) ?
    C4 C5 . 1.506(2) ?
    C4 H4 . 0.9800 ?
    C5 C6 . 1.467(3) ?
    C5 H5 . 0.9800 ?
    C6 H6A . 0.9700 ?
    C6 H6B . 0.9700 ?
    C7 H7A . 0.9600 ?
    C7 H7B . 0.9600 ?
    C7 H7C . 0.9600 ?
    C8 H8A . 0.9600 ?
    C8 H8B . 0.9600 ?
    C8 H8C . 0.9600 ?
    C9 S1 . 1.7429(17) ?
    C9 H9A . 0.9600 ?
    C9 H9B . 0.9600 ?
    C9 H9C . 0.9600 ?
    O2 S1 . 1.5687(11) ?
    O3 S1 . 1.4156(14) ?
    O4 S1 . 1.4287(14) ?
loop_
    _geom_angle_atom_site_label_1
    _geom_angle_atom_site_label_2
    _geom_angle_atom_site_label_3
    _geom_angle_site_symmetry_1
    _geom_angle_site_symmetry_3
    _geom_angle
    _geom_angle_publ_flag
    C2 C1 C6 . . 114.72(14) ?
    C2 C1 C5 . . 107.13(13) ?
    C6 C1 C5 . . 58.06(11) ?
    C2 C1 H1 . . 120.3 ?
    C6 C1 H1 . . 120.3 ?
    C5 C1 H1 . . 120.3 ?
    O1 C2 C1 . . 125.52(15) ?
    O1 C2 C3 . . 123.47(14) ?
    C1 C2 C3 . . 110.94(13) ?
    C7 C3 C2 . . 109.53(13) ?
    C7 C3 C8 . . 109.33(15) ?
    C2 C3 C8 . . 108.62(13) ?
    C7 C3 C4 . . 115.62(13) ?
    C2 C3 C4 . . 103.93(11) ?
    C8 C3 C4 . . 109.53(14) ?
    O2 C4 C5 . . 106.44(12) ?
    O2 C4 C3 . . 113.84(11) ?
    C5 C4 C3 . . 108.08(12) ?
    O2 C4 H4 . . 109.5 ?
    C5 C4 H4 . . 109.5 ?
    C3 C4 H4 . . 109.5 ?
    C6 C5 C4 . . 116.56(15) ?
    C6 C5 C1 . . 60.38(11) ?
    C4 C5 C1 . . 108.34(13) ?
    C6 C5 H5 . . 119.1 ?
    C4 C5 H5 . . 119.1 ?
    C1 C5 H5 . . 119.1 ?
    C5 C6 C1 . . 61.56(12) ?
    C5 C6 H6A . . 117.6 ?
    C1 C6 H6A . . 117.6 ?
    C5 C6 H6B . . 117.6 ?
    C1 C6 H6B . . 117.6 ?
    H6A C6 H6B . . 114.7 ?
    C3 C7 H7A . . 109.5 ?
    C3 C7 H7B . . 109.5 ?
    H7A C7 H7B . . 109.5 ?
    C3 C7 H7C . . 109.5 ?
    H7A C7 H7C . . 109.5 ?
    H7B C7 H7C . . 109.5 ?
    C3 C8 H8A . . 109.5 ?
    C3 C8 H8B . . 109.5 ?
    H8A C8 H8B . . 109.5 ?
    C3 C8 H8C . . 109.5 ?
    H8A C8 H8C . . 109.5 ?
    H8B C8 H8C . . 109.5 ?
    S1 C9 H9A . . 109.5 ?
    S1 C9 H9B . . 109.5 ?
    H9A C9 H9B . . 109.5 ?
    S1 C9 H9C . . 109.5 ?
    H9A C9 H9C . . 109.5 ?
    H9B C9 H9C . . 109.5 ?
    C4 O2 S1 . . 120.23(9) ?
    O3 S1 O4 . . 119.56(10) ?
    O3 S1 O2 . . 110.12(7) ?
    O4 S1 O2 . . 103.74(8) ?
    O3 S1 C9 . . 108.61(9) ?
    O4 S1 C9 . . 108.62(9) ?
    O2 S1 C9 . . 105.24(8) ?
loop_
    _geom_torsion_atom_site_label_1
    _geom_torsion_atom_site_label_2
    _geom_torsion_atom_site_label_3
    _geom_torsion_atom_site_label_4
    _geom_torsion_site_symmetry_1
    _geom_torsion_site_symmetry_2
    _geom_torsion_site_symmetry_3
    _geom_torsion_site_symmetry_4
    _geom_torsion
    _geom_torsion_publ_flag
    C6 C1 C2 O1 . . . . 127.22(19) ?
    C5 C1 C2 O1 . . . . -170.65(18) ?
    C6 C1 C2 C3 . . . . -55.74(19) ?
    C5 C1 C2 C3 . . . . 6.39(18) y
    O1 C2 C3 C7 . . . . -70.5(2) ?
    C1 C2 C3 C7 . . . . 112.43(15) ?
    O1 C2 C3 C8 . . . . 48.9(2) ?
    C1 C2 C3 C8 . . . . -128.22(16) ?
    O1 C2 C3 C4 . . . . 165.44(17) ?
    C1 C2 C3 C4 . . . . -11.67(17) y
    C7 C3 C4 O2 . . . . 10.41(18) ?
    C2 C3 C4 O2 . . . . 130.47(12) ?
    C8 C3 C4 O2 . . . . -113.62(15) ?
    C7 C3 C4 C5 . . . . -107.61(15) ?
    C2 C3 C4 C5 . . . . 12.45(16) y
    C8 C3 C4 C5 . . . . 128.36(15) ?
    O2 C4 C5 C6 . . . . -66.42(17) ?
    C3 C4 C5 C6 . . . . 56.24(18) ?
    O2 C4 C5 C1 . . . . -131.81(14) ?
    C3 C4 C5 C1 . . . . -9.15(18) ?
    C2 C1 C5 C6 . . . . -108.87(16) ?
    C2 C1 C5 C4 . . . . 1.83(19) y
    C6 C1 C5 C4 . . . . 110.70(16) ?
    C4 C5 C6 C1 . . . . -96.92(16) ?
    C2 C1 C6 C5 . . . . 95.46(16) ?
    C5 C4 O2 S1 . . . . -146.30(11) ?
    C3 C4 O2 S1 . . . . 94.74(13) y
    C4 O2 S1 O3 . . . . -42.98(13) ?
    C4 O2 S1 O4 . . . . -172.07(11) ?
    C4 O2 S1 C9 . . . . 73.90(12) y
loop_
    _geom_hbond_atom_site_label_D
    _geom_hbond_atom_site_label_H
    _geom_hbond_atom_site_label_A
    _geom_hbond_site_symmetry_A
    _geom_hbond_distance_DH
    _geom_hbond_distance_HA
    _geom_hbond_distance_DA
    _geom_hbond_angle_DHA
    C4 H4 O4 1_455 0.98 2.48 3.302(4) 141
    C9 H9B O2 2_667 0.96 2.54 3.485(2) 169
data_global
_journal_date_recd_electronic     2010-03-19
_journal_date_accepted     2010-03-23
_journal_name_full     'Acta Crystallographica, Section E'
_journal_year     2010
_journal_volume     66
_journal_issue      4
_journal_page_first     o948
_journal_page_last     o948
_journal_paper_category     QO
_journal_coeditor_code     DN2550
_publ_contact_author_name     ' Wouters Johan'
_publ_contact_author_address
;
      Department of Chemistry
      University of Namur
      61 Rue de Bruxelles
      B-5000 Namur
      Belgium
;
_publ_contact_author_email     johan.wouters@fundp.ac.be
_publ_contact_author_fax     '32 81 724540'
_publ_contact_author_phone     '32 81 724550'
_publ_section_title
;
<i>endo</i>-3,3-Dimethyl-4-oxobicyclo[3.1.0]hexan-2-yl methanesulfonate
;
loop_
    _publ_author_name
    _publ_author_address
    'Adrian Kremer'
;
      Department of Chemistry
      University of Namur
      61 Rue de Bruxelles
      B-5000 Namur
      Belgium
;
    'Bernadette Norberg '
;
      Department of Chemistry
      University of Namur
      61 Rue de Bruxelles
      B-5000 Namur
      Belgium
;
    'Alain Krief'
;
      Department of Chemistry
      University of Namur
      61 Rue de Bruxelles
      B-5000 Namur
      Belgium
;
    'Johan Wouters '
;
      Department of Chemistry
      University of Namur
      61 Rue de Bruxelles
      B-5000 Namur
      Belgium
;
