# Supplementary material for: endo-3,3-Dimethyl-4-oxobicyclo­[3.1.0]hexan-2-yl methane­sulfonate
Source: Acta Crystallogr Sect E Struct Rep Online. 2010 Mar 27;66(Pt 4):o948. doi: 10.1107/S1600536810010901 (PMC2983904; doi:10.1107/S1600536810010901)
Supplement: Supplementary file 2 [file e-66-0o948-Isup2.hkl]

#
# h,k,l, Fc-squared, Fo-squared, sigma(Fo-squared) and status flag
#
data_I
_shelx_title ' bn_ADKRE2P169bis in P-1'
_shelx_refln_list_code          4
_shelx_F_calc_maximum       98.90
_exptl_crystal_F_000       231.98
_reflns_d_resolution_high  0.6590
 
loop_
 _symmetry_equiv_pos_as_xyz
 'x, y, z'
 '-x, -y, -z'
 
_cell_length_a     5.8558
_cell_length_b     7.7497
_cell_length_c    12.2527
_cell_angle_alpha  84.290
_cell_angle_beta   79.531
_cell_angle_gamma  72.070
 
_shelx_F_squared_multiplier     1.000
 
loop_
 _refln_index_h
 _refln_index_k
 _refln_index_l
 _refln_F_squared_calc
 _refln_F_squared_meas
 _refln_F_squared_sigma
 _refln_observed_status
   1   0   0     2103.37     2176.06     17.61 o
   2   0   0       28.73       50.53      0.79 o
   3   0   0      547.57      541.36      6.33 o
   4   0   0      149.03      136.00      2.43 o
   5   0   0        3.98        4.11      0.82 o
   6   0   0        4.55        2.90      1.41 o
   7   0   0        0.75        1.08      1.70 o
   8   0   0        0.57        0.44      1.72 o
  -8   1   0        2.07        4.82      1.87 o
  -7   1   0        0.07        1.97      1.72 o
  -6   1   0        7.65        6.27      1.73 o
  -5   1   0      189.34      196.15      8.88 o
  -4   1   0       91.64       96.03      2.19 o
  -3   1   0       69.87       74.26      1.15 o
  -2   1   0       94.40      105.73      1.25 o
  -1   1   0     1626.03     1711.17     17.00 o
   1   1   0     1013.71     1001.34      5.32 o
   2   1   0      883.48      940.46      9.85 o
   3   1   0      276.18      279.06      1.97 o
   4   1   0      286.78      293.41      2.70 o
   5   1   0       23.90       23.26      1.41 o
   6   1   0       21.05       21.95      3.10 o
   7   1   0        2.04        1.36      1.25 o
   8   1   0        1.44        0.85      1.70 o
  -7   2   0        2.42        0.78      1.99 o
  -6   2   0        6.32        6.67      1.78 o
  -5   2   0       12.32       12.28      1.96 o
  -4   2   0      155.50      153.09      4.32 o
  -3   2   0        0.01        1.02      0.65 o
  -2   2   0       36.88       48.22      0.88 o
  -1   2   0     1188.53     1284.39      7.65 o
   0   2   0     1627.34     1602.35     12.88 o
   1   2   0     1388.40     1430.69     11.37 o
   2   2   0      393.63      370.58      4.69 o
   3   2   0      267.07      257.13      2.62 o
   4   2   0      153.87      143.75      1.97 o
   5   2   0      135.49      115.18      2.49 o
   6   2   0        0.34        0.20      0.93 o
   7   2   0        7.06        6.10      1.20 o
   8   2   0        0.00       -0.68      1.28 o
  -7   3   0        0.54        1.43      2.00 o
  -6   3   0        4.77        2.87      2.19 o
  -5   3   0       20.33       15.83      2.44 o
  -4   3   0       51.69       47.75      2.92 o
  -3   3   0        2.50        3.48      0.73 o
  -2   3   0       16.35       23.08      0.89 o
  -1   3   0      109.73      110.32      2.74 o
   0   3   0      300.75      341.46      5.36 o
   1   3   0        0.09        2.45      0.38 o
   2   3   0      127.87      129.84      1.48 o
   3   3   0       96.53      105.37      1.49 o
   4   3   0        6.51        6.14      0.68 o
   5   3   0       11.05       11.67      1.12 o
   6   3   0        0.07        0.43      0.92 o
   7   3   0        0.74        1.00      1.02 o
   8   3   0        0.56        1.00      2.03 o
  -6   4   0        4.17        3.67      2.05 o
  -5   4   0        0.64        0.38      1.70 o
  -4   4   0        4.78        3.20      1.84 o
  -3   4   0        9.91       11.10      0.87 o
  -2   4   0      193.33      188.30      2.76 o
  -1   4   0      103.77      109.63      4.41 o
   0   4   0      258.56      262.05     12.67 o
   1   4   0       88.44       99.04      1.18 o
   2   4   0       33.63       28.41      0.68 o
   3   4   0        0.02        0.21      0.44 o
   4   4   0       66.51       65.71      1.94 o
   5   4   0      156.65      147.78      2.85 o
   6   4   0       39.13       35.41      1.91 o
   7   4   0        2.74        5.95      2.38 o
   8   4   0        0.64        1.54      1.88 o
  -6   5   0        0.06       -0.47      2.48 o
  -5   5   0        1.72        3.28      1.98 o
  -4   5   0        4.41        7.01      2.03 o
  -3   5   0       12.35       11.66      2.07 o
  -2   5   0      155.38      153.02      2.53 o
  -1   5   0      128.35      126.61      1.94 o
   0   5   0      161.63      157.68      2.25 o
   1   5   0      580.94      604.19      4.04 o
   2   5   0       81.43       74.90      2.30 o
   3   5   0        1.02        0.81      0.53 o
   4   5   0      156.59      147.61      2.14 o
   5   5   0       12.92       13.76      1.66 o
   6   5   0        0.04        1.27      0.92 o
   7   5   0        5.53        8.25      2.44 o
   8   5   0        0.31        2.17      2.50 o
  -5   6   0        0.30        0.97      1.80 o
  -4   6   0        3.67        2.90      1.84 o
  -3   6   0       21.93       19.84      1.98 o
  -2   6   0        2.30        1.78      1.26 o
  -1   6   0      120.17      111.35      1.57 o
   0   6   0       74.91       69.82      2.74 o
   1   6   0       82.47       86.86      1.95 o
   2   6   0        7.59       10.74      1.12 o
   3   6   0       10.30        7.06      1.09 o
   4   6   0       99.76      100.54      1.72 o
   5   6   0      155.26      145.16      3.26 o
   6   6   0       12.05       14.49      2.04 o
   7   6   0        8.09        8.72      2.34 o
  -4   7   0        1.60        0.96      1.67 o
  -3   7   0        0.15        0.51      1.55 o
  -2   7   0        1.10        2.60      1.35 o
  -1   7   0       25.04       25.21      2.52 o
   0   7   0      249.36      242.57      8.43 o
   1   7   0      118.36      114.63      3.13 o
   2   7   0      101.42      101.57      2.18 o
   3   7   0      352.27      322.60      6.98 o
   4   7   0       71.27       68.59      2.26 o
   5   7   0        3.77        4.95      1.07 o
   6   7   0        4.57        7.42      1.25 o
   7   7   0        1.74        2.94      2.30 o
  -3   8   0        0.00        0.66      1.59 o
  -2   8   0       11.00        9.73      2.52 o
  -1   8   0        1.15        2.08      1.96 o
   0   8   0        0.01       -0.85      1.55 o
   1   8   0        1.00        1.53      0.89 o
   2   8   0       17.35       13.51      1.04 o
   3   8   0       10.82       10.28      0.99 o
   4   8   0        6.24        5.46      1.63 o
   5   8   0       13.36       10.87      1.42 o
   6   8   0       17.70       17.84      2.53 o
   7   8   0        1.50       -0.47      2.31 o
  -2   9   0        0.62        1.22      2.24 o
  -1   9   0        5.84        7.21      2.29 o
   0   9   0       12.70       15.38      2.37 o
   1   9   0       12.02       14.26      2.15 o
   2   9   0        0.33        1.15      0.86 o
   3   9   0       23.82       21.09      3.47 o
   4   9   0       62.61       61.37      2.49 o
   5   9   0       16.30       15.83      1.61 o
   6   9   0        2.24        4.01      2.14 o
  -1  10   0        9.40       11.25      2.74 o
   0  10   0        1.79        0.94      2.26 o
   1  10   0        5.53        6.84      2.12 o
   2  10   0        0.69        0.50      2.15 o
   3  10   0        5.54        5.37      1.42 o
   4  10   0        0.10        1.63      1.38 o
   5  10   0        0.06        0.22      1.39 o
   6  10   0        1.17       -0.35      2.31 o
   0  11   0        0.34       -1.07      2.45 o
   1  11   0        3.03        4.08      2.59 o
   2  11   0        0.60        2.26      2.46 o
   3  11   0        4.71        3.92      2.27 o
   4  11   0        4.18        4.25      2.38 o
  -4 -11   1        0.54        1.79      2.39 o
  -3 -11   1        0.00       -0.36      2.22 o
  -2 -11   1        6.93        7.53      2.23 o
  -6 -10   1        0.10       -2.46      2.70 o
  -5 -10   1        1.62        2.10      1.34 o
  -4 -10   1        6.98        7.14      1.56 o
  -3 -10   1        4.74        5.69      2.28 o
  -2 -10   1        2.01        3.04      2.17 o
  -1 -10   1        0.02       -0.01      1.36 o
   0 -10   1       25.22       24.22      2.81 o
   1 -10   1        7.08        6.03      2.50 o
  -6  -9   1        4.42        4.37      1.99 o
  -5  -9   1       36.72       35.80      2.14 o
  -4  -9   1        8.07        6.46      1.48 o
  -3  -9   1        7.64        8.23      1.41 o
  -2  -9   1        3.89        5.58      0.91 o
  -1  -9   1        3.34        5.05      1.76 o
   0  -9   1        1.27        0.65      1.83 o
   1  -9   1        0.48       -1.12      2.17 o
   2  -9   1        0.30       -0.07      2.44 o
  -7  -8   1        3.19        0.40      1.97 o
  -6  -8   1        5.00        2.82      1.23 o
  -5  -8   1        0.34        0.33      1.11 o
  -4  -8   1       11.35       12.21      1.47 o
  -3  -8   1       22.00       18.66      1.07 o
  -2  -8   1        8.71        7.35      0.95 o
  -1  -8   1       16.12       14.37      1.14 o
   0  -8   1        7.59        7.51      1.78 o
   1  -8   1       41.33       37.68      2.95 o
   2  -8   1        9.20       10.33      2.27 o
   3  -8   1        3.54        4.44      1.85 o
  -7  -7   1        1.39        3.13      2.10 o
  -6  -7   1        5.00        4.95      1.28 o
  -5  -7   1       54.70       56.77      2.24 o
  -4  -7   1      155.86      150.60      3.24 o
  -3  -7   1       62.14       63.21      2.57 o
  -2  -7   1       60.54       65.83      2.71 o
  -1  -7   1      111.53      107.70      3.38 o
   0  -7   1        0.33        0.74      0.61 o
   1  -7   1        8.29        4.35      1.77 o
   2  -7   1        6.95        5.48      1.49 o
   3  -7   1        0.02        0.59      1.34 o
   4  -7   1        1.87        0.90      1.48 o
  -7  -6   1        0.01        1.94      2.22 o
  -6  -6   1       36.29       28.71      1.97 o
  -5  -6   1        7.89        8.82      1.25 o
  -4  -6   1       46.66       40.73      1.80 o
  -3  -6   1        0.09        0.24      1.02 o
  -2  -6   1        0.59        0.88      0.96 o
  -1  -6   1      142.85      129.53      2.30 o
   0  -6   1      157.79      153.97      3.39 o
   1  -6   1       16.16       14.91      1.60 o
   2  -6   1       67.40       72.26      3.81 o
   3  -6   1       26.38       22.43      2.72 o
   4  -6   1        0.95        2.08      1.88 o
   5  -6   1        1.76        3.85      2.21 o
  -8  -5   1        0.52       -0.42      2.22 o
  -7  -5   1        3.48        1.79      2.02 o
  -6  -5   1       17.88       17.80      1.45 o
  -5  -5   1       70.84       71.05      5.22 o
  -4  -5   1       40.86       34.07      0.93 o
  -3  -5   1       42.21       45.07      1.66 o
  -2  -5   1      518.79      514.52      3.25 o
  -1  -5   1       34.68       34.81      1.11 o
   0  -5   1      167.19      156.48      3.67 o
   1  -5   1       97.81       92.59      9.47 o
   2  -5   1        0.08       -0.20      1.74 o
   3  -5   1       30.88       26.80      2.50 o
   4  -5   1        0.04       -0.17      2.03 o
   5  -5   1        0.39        1.67      2.16 o
   6  -5   1        3.13        1.84      2.53 o
  -8  -4   1        0.21        3.29      2.62 o
  -7  -4   1       12.75       11.25      2.11 o
  -6  -4   1        8.91        8.74      1.25 o
  -5  -4   1        0.84        1.56      1.01 o
  -4  -4   1       20.22       18.00      0.77 o
  -3  -4   1        2.29        1.89      0.42 o
  -2  -4   1      672.70      676.80      3.70 o
  -1  -4   1       99.29      110.95      2.12 o
   0  -4   1      521.89      576.64      5.42 o
   1  -4   1      280.43      235.62     18.19 o
   2  -4   1       11.84       10.12      0.46 o
   3  -4   1        0.96        1.16      0.50 o
   4  -4   1        1.05        1.26      1.82 o
   5  -4   1        6.11        4.10      2.00 o
   6  -4   1        3.35        5.60      2.46 o
  -8  -3   1        5.07        5.87      2.45 o
  -7  -3   1        0.67        0.10      1.06 o
  -6  -3   1        0.43        1.07      1.02 o
  -5  -3   1       23.81       26.74      1.80 o
  -4  -3   1        0.18        0.31      0.87 o
  -3  -3   1       19.65       17.77      0.58 o
  -2  -3   1       18.02       30.53      0.68 o
  -1  -3   1        7.04        9.38      0.43 o
   0  -3   1      784.42      805.57      6.41 o
   1  -3   1       50.06       55.49      2.03 o
   2  -3   1        9.34       11.02      0.90 o
   3  -3   1      225.96      225.66      9.18 o
   4  -3   1       42.64       39.66      1.46 o
   5  -3   1       17.95       19.15      2.52 o
   6  -3   1        0.00        1.25      2.11 o
   7  -3   1        0.48        0.42      2.13 o
  -8  -2   1        0.02       -0.20      1.30 o
  -7  -2   1        0.19        0.41      1.06 o
  -6  -2   1       13.20       11.72      1.30 o
  -5  -2   1       89.23       89.53      2.33 o
  -4  -2   1      392.50      382.15      4.09 o
  -3  -2   1       26.32       20.13      0.84 o
  -2  -2   1       30.19       41.49      0.94 o
  -1  -2   1       34.32       28.01      0.48 o
   0  -2   1      134.86      124.39      0.97 o
   1  -2   1        0.10        2.01      0.82 o
   2  -2   1       57.69       64.37      1.88 o
   3  -2   1        7.00        7.01      0.79 o
   4  -2   1        2.89        2.84      1.06 o
   5  -2   1        4.92        6.58      1.86 o
   6  -2   1       11.51       14.37      2.33 o
   7  -2   1        0.70        0.33      1.90 o
  -8  -1   1        6.31        9.20      1.99 o
  -7  -1   1        4.11        6.16      2.01 o
  -6  -1   1        2.59        3.40      1.11 o
  -5  -1   1       95.83       91.43      2.40 o
  -4  -1   1      121.76      116.26      2.34 o
  -3  -1   1       37.17       32.91      0.98 o
  -2  -1   1      204.20      230.92      2.21 o
  -1  -1   1      220.78      256.28      1.91 o
   0  -1   1     4801.29     4949.47     39.37 o
   1  -1   1     1213.98     1195.31     10.93 o
   2  -1   1       93.87       78.15      1.00 o
   3  -1   1      289.85      301.01      2.11 o
   4  -1   1      543.39      543.53     14.39 o
   5  -1   1       97.41       95.58      4.65 o
   6  -1   1        3.12        4.69      1.89 o
   7  -1   1        1.31        1.79      2.11 o
   8  -1   1        1.40        2.64      2.11 o
  -8   0   1        0.39       -0.18      1.85 o
  -7   0   1        1.22        0.62      1.60 o
  -6   0   1        1.94        1.74      1.38 o
  -5   0   1      135.41      137.17      2.37 o
  -4   0   1      407.57      409.62      4.88 o
  -3   0   1        0.85        4.32      0.53 o
  -2   0   1       26.59       25.71      0.71 o
  -1   0   1     9780.22     9856.29     44.11 o
   1   0   1      132.25      144.46      2.18 o
   2   0   1       33.63       33.54      0.81 o
   3   0   1      270.11      302.93      5.66 o
   4   0   1       14.24       21.63      1.61 o
   5   0   1        8.57        8.06      1.16 o
   6   0   1        4.00        4.67      1.19 o
   7   0   1        3.92        5.75      1.35 o
   8   0   1        2.07        4.21      2.09 o
  -7   1   1        1.04        2.11      1.51 o
  -6   1   1       35.39       37.88      2.73 o
  -5   1   1        5.32        6.64      1.50 o
  -4   1   1       51.47       58.85      2.73 o
  -3   1   1      184.83      187.46      2.12 o
  -2   1   1      212.26      227.44      1.90 o
  -1   1   1     1076.69     1187.23      5.77 o
   0   1   1      826.44      894.05     14.83 o
   1   1   1      107.87      119.50      1.83 o
   2   1   1     1561.98     1582.90     14.43 o
   3   1   1      847.58      855.78      3.49 o
   4   1   1      234.37      223.85      2.76 o
   5   1   1      238.42      235.25      4.47 o
   6   1   1       11.02       12.12      2.04 o
   7   1   1        1.59        2.14      1.42 o
   8   1   1        4.70        5.33      1.67 o
  -7   2   1        4.06        1.20      2.17 o
  -6   2   1        0.45       -0.84      1.64 o
  -5   2   1       31.66       31.28      2.39 o
  -4   2   1        0.01        0.48      1.31 o
  -3   2   1        0.10        0.30      0.69 o
  -2   2   1      376.12      416.97      2.72 o
  -1   2   1      154.77      174.62      2.11 o
   0   2   1      890.80      933.92     14.22 o
   1   2   1     1748.15     1777.12     16.32 o
   2   2   1        0.05        1.01      0.39 o
   3   2   1        2.35        2.64      0.45 o
   4   2   1       37.69       32.89      0.95 o
   5   2   1        0.07        0.29      0.82 o
   6   2   1        4.73        5.08      1.03 o
   7   2   1        0.35        0.01      1.93 o
   8   2   1        1.30        1.36      1.66 o
  -7   3   1        2.41        1.34      2.30 o
  -6   3   1        1.66        0.78      1.88 o
  -5   3   1        0.53        0.42      1.68 o
  -4   3   1        3.03        3.74      1.66 o
  -3   3   1       28.31       32.64      1.28 o
  -2   3   1        6.82        8.16      0.74 o
  -1   3   1      386.45      428.60      3.63 o
   0   3   1        3.22        3.83      0.54 o
   1   3   1       25.78       28.70      0.66 o
   2   3   1      344.77      388.51      6.53 o
   3   3   1       54.75       53.45      1.02 o
   4   3   1      248.89      249.15      4.12 o
   5   3   1       45.48       38.79      1.15 o
   6   3   1        3.87        3.50      0.96 o
   7   3   1        8.52        7.18      2.30 o
   8   3   1        9.85       12.50      2.58 o
  -6   4   1        0.14        2.25      2.04 o
  -5   4   1        2.49        3.07      1.91 o
  -4   4   1       14.97       17.18      2.18 o
  -3   4   1       21.85       20.75      1.76 o
  -2   4   1        3.95        4.15      0.73 o
  -1   4   1       28.21       32.55      1.48 o
   0   4   1        5.53        4.26      0.67 o
   1   4   1      299.98      274.31      3.20 o
   2   4   1        3.90        3.33      0.45 o
   3   4   1       93.59       99.34      1.47 o
   4   4   1      106.63      101.27      1.60 o
   5   4   1       62.45       58.55      1.80 o
   6   4   1       64.44       61.06      1.99 o
   7   4   1        5.48        6.98      2.32 o
   8   4   1        0.02       -1.20      2.20 o
  -6   5   1        0.27        0.66      2.22 o
  -5   5   1        0.98        0.21      1.57 o
  -4   5   1       17.67       16.43      2.41 o
  -3   5   1       82.23       77.83      3.58 o
  -2   5   1       15.19       15.46      0.71 o
  -1   5   1       55.44       57.42      1.29 o
   0   5   1      111.01      115.82      7.54 o
   1   5   1       13.84       12.69      0.95 o
   2   5   1        0.46        0.07      0.67 o
   3   5   1       36.75       32.50      1.01 o
   4   5   1        7.57        8.17      0.75 o
   5   5   1        2.90        2.42      0.89 o
   6   5   1        0.24        0.57      0.86 o
   7   5   1        9.30        9.96      2.48 o
   8   5   1        4.18        4.54      2.59 o
  -5   6   1        4.93        5.59      1.83 o
  -4   6   1       12.79       15.07      1.87 o
  -3   6   1        0.01        0.40      1.40 o
  -2   6   1       46.57       42.29      1.89 o
  -1   6   1       66.75       68.55      2.14 o
   0   6   1      111.26      104.89      2.05 o
   1   6   1       65.55       59.80      1.75 o
   2   6   1      133.98      128.60      2.38 o
   3   6   1      269.61      257.44      2.71 o
   4   6   1      134.44      125.51      1.95 o
   5   6   1       85.11       88.22      2.37 o
   6   6   1       75.69       76.44      4.83 o
   7   6   1       14.31       16.95      2.77 o
   8   6   1        2.38        4.04      2.38 o
  -4   7   1        3.77        4.88      1.87 o
  -3   7   1        6.56        8.49      1.63 o
  -2   7   1       13.93       15.23      1.80 o
  -1   7   1       76.29       70.99      1.70 o
   0   7   1       35.66       32.97      1.40 o
   1   7   1       39.50       39.90      1.57 o
   2   7   1      189.36      178.04      4.68 o
   3   7   1        0.10        0.00      0.75 o
   4   7   1        2.77        2.28      0.99 o
   5   7   1        0.30        0.81      0.97 o
   6   7   1        7.57        9.93      2.39 o
   7   7   1        0.62        2.33      2.31 o
  -4   8   1        0.02        0.42      2.58 o
  -3   8   1        1.60        1.17      1.72 o
  -2   8   1        0.00        0.55      2.13 o
  -1   8   1        0.10       -0.41      1.89 o
   0   8   1        2.69        2.87      0.89 o
   1   8   1        1.85        1.92      0.98 o
   2   8   1        2.01        2.25      1.00 o
   3   8   1       18.44       15.85      1.08 o
   4   8   1       22.38       21.55      1.59 o
   5   8   1       80.96       81.42      2.57 o
   6   8   1       26.98       30.00      2.97 o
   7   8   1        6.56        8.81      2.79 o
  -2   9   1        2.92        3.36      2.43 o
  -1   9   1        2.33        4.02      2.13 o
   0   9   1        5.07        6.02      2.02 o
   1   9   1        3.02        3.90      1.78 o
   2   9   1        0.56        0.45      1.03 o
   3   9   1       11.92       11.44      1.11 o
   4   9   1        7.35        8.43      1.38 o
   5   9   1        0.43        1.45      1.20 o
   6   9   1        0.05        0.61      1.91 o
  -1  10   1        0.28        1.02      2.21 o
   0  10   1        0.07       -0.23      2.31 o
   1  10   1        0.31        0.73      1.88 o
   2  10   1        0.74        1.00      1.39 o
   3  10   1        3.83        4.60      1.40 o
   4  10   1        0.07        0.54      1.27 o
   5  10   1        0.06        0.31      1.93 o
   6  10   1        0.02        3.64      2.31 o
   0  11   1        0.23       -1.04      2.18 o
   2  11   1        4.95        4.63      2.16 o
   3  11   1        4.06        4.19      2.27 o
   4  11   1        2.40        1.36      2.16 o
   5  11   1        0.10        0.73      2.24 o
  -4 -11   2        1.82        0.80      2.17 o
  -3 -11   2        0.59        0.62      2.28 o
  -2 -11   2        0.41        0.46      2.32 o
  -6 -10   2        0.82       -0.41      2.57 o
  -5 -10   2        5.18        4.30      1.54 o
  -4 -10   2        4.01        5.85      1.56 o
  -3 -10   2        0.69        0.51      1.98 o
  -2 -10   2        3.15        1.15      2.21 o
  -1 -10   2       26.94       29.58      3.38 o
   0 -10   2        4.67        5.25      2.27 o
   1 -10   2        1.15        1.65      2.36 o
  -6  -9   2       28.55       32.97      3.27 o
  -5  -9   2        2.51        3.38      1.51 o
  -4  -9   2        7.99       10.42      1.68 o
  -3  -9   2       11.08       13.94      1.55 o
  -2  -9   2        3.81        7.54      2.28 o
  -1  -9   2        0.74        0.37      1.15 o
   0  -9   2        0.00        0.48      1.65 o
   1  -9   2        0.04       -0.92      2.15 o
   2  -9   2        0.49        0.10      2.42 o
  -7  -8   2        3.56        1.96      2.41 o
  -6  -8   2        1.16        1.83      1.27 o
  -5  -8   2        2.52        3.75      1.30 o
  -4  -8   2        0.76        1.49      1.28 o
  -3  -8   2       19.74       19.84      1.65 o
  -2  -8   2       64.42       65.48      2.81 o
  -1  -8   2       16.95       15.41      1.01 o
   0  -8   2       23.73       23.04      2.30 o
   1  -8   2       10.04       11.53      2.33 o
   2  -8   2        5.59        7.98      1.81 o
   3  -8   2       11.23       13.90      2.10 o
  -7  -7   2       16.85       15.65      2.82 o
  -6  -7   2       42.94       42.42      2.17 o
  -5  -7   2       48.00       47.05      2.19 o
  -4  -7   2       31.12       31.82      2.28 o
  -3  -7   2       20.99       25.26      1.67 o
  -2  -7   2       26.47       25.28      1.51 o
  -1  -7   2       19.77       17.17      1.08 o
   0  -7   2       58.61       50.01      1.21 o
   1  -7   2        6.95        4.67      1.29 o
   2  -7   2        0.03        0.09      1.35 o
   3  -7   2        8.02        6.64      2.24 o
   4  -7   2        7.24        4.98      2.35 o
  -7  -6   2       13.59       13.16      2.92 o
  -6  -6   2        0.19        0.63      1.14 o
  -5  -6   2        5.30        6.87      1.27 o
  -4  -6   2       42.29       41.42      3.22 o
  -3  -6   2        4.61        3.51      1.09 o
  -2  -6   2      163.22      159.85      2.21 o
  -1  -6   2      219.24      197.05     20.64 o
   0  -6   2        3.10        2.98      0.56 o
   1  -6   2       25.13       27.46      2.53 o
   2  -6   2       78.72       75.51      3.87 o
   3  -6   2        3.61        3.00      2.13 o
   4  -6   2        0.03        0.92      1.89 o
   5  -6   2        0.00        1.32      2.30 o
  -7  -5   2       29.96       27.23      1.89 o
  -6  -5   2       59.75       60.15      3.07 o
  -5  -5   2        9.22        5.88      1.14 o
  -4  -5   2       26.75       31.33      1.68 o
  -3  -5   2      273.53      280.11      4.96 o
  -2  -5   2        5.88        5.84      0.55 o
  -1  -5   2       29.68       27.26      0.88 o
   0  -5   2       13.43       16.01      0.58 o
   1  -5   2        0.25        0.89      1.59 o
   2  -5   2       51.68       50.06      2.99 o
   3  -5   2       19.76       15.65      2.22 o
   4  -5   2        0.00        1.33      1.98 o
   5  -5   2        2.18        2.93      2.21 o
   6  -5   2        0.00        0.19      2.47 o
  -8  -4   2       18.89       17.10      3.13 o
  -7  -4   2        1.95        2.49      1.15 o
  -6  -4   2        3.28        3.29      1.16 o
  -5  -4   2       83.73       80.00      3.15 o
  -4  -4   2       97.40       89.42      1.21 o
  -3  -4   2       31.78       30.18      1.40 o
  -2  -4   2       58.15       55.02      1.24 o
  -1  -4   2      405.16      441.42      3.08 o
   0  -4   2        0.61        0.47      0.28 o
   1  -4   2       55.46       64.54      2.68 o
   2  -4   2       30.40       31.85      1.99 o
   3  -4   2       58.48       59.49      3.16 o
   4  -4   2        7.19        6.87      2.15 o
   5  -4   2        3.63        6.51      1.96 o
   6  -4   2        0.34        0.72      2.20 o
  -8  -3   2        0.31        2.69      2.40 o
  -7  -3   2        1.16        0.95      1.11 o
  -6  -3   2        3.09        3.97      1.19 o
  -5  -3   2       14.01       17.02      1.41 o
  -4  -3   2       26.58       31.16      1.52 o
  -3  -3   2        3.41        3.13      0.33 o
  -2  -3   2      165.58      170.93      1.93 o
  -1  -3   2      279.34      291.69      2.38 o
   0  -3   2       26.86       22.79      0.49 o
   1  -3   2       83.71       90.96      1.31 o
   2  -3   2      280.78      313.40      5.30 o
   3  -3   2        1.17        1.84      0.52 o
   4  -3   2        2.94        2.67      0.77 o
   5  -3   2        2.40        5.87      2.26 o
   6  -3   2        0.54        0.27      2.16 o
   7  -3   2        0.01        1.38      2.03 o
  -8  -2   2        6.36        6.57      2.18 o
  -7  -2   2        6.62        7.05      1.40 o
  -6  -2   2       23.23       24.00      1.66 o
  -5  -2   2      182.31      181.16      3.33 o
  -4  -2   2      237.35      223.78      3.34 o
  -3  -2   2      364.71      376.83      2.99 o
  -2  -2   2        0.15        0.72      0.61 o
  -1  -2   2      211.55      244.06      1.83 o
   0  -2   2     1845.04     2035.78     21.13 o
   1  -2   2      198.70      231.79      3.55 o
   2  -2   2        0.81        0.27      0.24 o
   3  -2   2       32.44       35.81      1.26 o
   4  -2   2       39.81       44.26      1.53 o
   5  -2   2       23.68       25.35      2.63 o
   6  -2   2       12.30       14.16      2.55 o
   7  -2   2        6.06       10.38      2.58 o
  -8  -1   2        2.07        3.21      2.14 o
  -7  -1   2        1.02        2.82      1.23 o
  -6  -1   2        6.75        4.99      1.16 o
  -5  -1   2        8.58        7.47      1.20 o
  -4  -1   2        0.49        1.08      0.94 o
  -3  -1   2        3.76        5.14      0.72 o
  -2  -1   2      897.94      917.11      7.60 o
  -1  -1   2     2031.13     2103.84     23.86 o
   0  -1   2     1090.57     1143.16      8.46 o
   1  -1   2     1218.47     1237.26     33.25 o
   2  -1   2       12.64       10.85      0.54 o
   3  -1   2      292.03      292.31      3.58 o
   4  -1   2       69.86       62.88      1.61 o
   5  -1   2        0.32        0.48      0.89 o
   6  -1   2        0.21        0.85      1.03 o
   7  -1   2        0.50        0.47      1.97 o
  -7   0   2        0.77        2.42      1.76 o
  -6   0   2       42.17       42.18      1.99 o
  -5   0   2      121.34      126.63      2.82 o
  -4   0   2      147.09      143.04      2.77 o
  -3   0   2      467.05      458.01      5.81 o
  -2   0   2      694.11      704.74      4.55 o
  -1   0   2      104.02      128.95      1.82 o
   0   0   2        3.57        4.53      0.39 o
   1   0   2      462.08      473.81      3.63 o
   2   0   2      799.52      855.65      6.18 o
   3   0   2      374.33      402.47      2.57 o
   4   0   2      171.19      170.55      2.46 o
   5   0   2        3.82        7.09      1.27 o
   6   0   2        2.24        3.11      1.13 o
   7   0   2       14.90       19.50      1.73 o
   8   0   2        9.34        8.71      2.88 o
  -7   1   2        8.42        3.92      1.92 o
  -6   1   2        0.22       -1.00      1.53 o
  -5   1   2       14.61       15.80      2.22 o
  -4   1   2      155.66      151.64      2.85 o
  -3   1   2       76.60       77.39      1.81 o
  -2   1   2      229.07      254.24      3.19 o
  -1   1   2        7.09       11.42      0.49 o
   0   1   2        0.31        0.37      0.45 o
   1   1   2     1007.61     1051.16      5.48 o
   2   1   2      683.30      620.36      4.26 o
   3   1   2      165.38      154.19      2.12 o
   4   1   2      136.68      131.12      1.63 o
   5   1   2        1.39        2.22      1.36 o
   6   1   2        1.36        1.36      1.51 o
   7   1   2        1.65        1.85      1.33 o
   8   1   2        0.85        2.40      1.78 o
  -7   2   2        2.86        2.68      1.53 o
  -6   2   2        4.10        3.61      1.58 o
  -5   2   2        0.19       -0.13      1.32 o
  -4   2   2       61.33       58.76      2.71 o
  -3   2   2      365.39      371.65      5.42 o
  -2   2   2      277.93      309.83      2.14 o
  -1   2   2       34.61       46.56      0.80 o
   0   2   2      877.54      934.61      5.98 o
   1   2   2       55.77       54.97      1.43 o
   2   2   2      145.46      162.28      1.40 o
   3   2   2      156.08      157.07      1.42 o
   4   2   2      162.95      168.97      1.73 o
   5   2   2        2.69        2.04      0.60 o
   6   2   2       12.03        9.26      1.88 o
   7   2   2       10.80       12.53      2.25 o
   8   2   2       11.78       10.03      1.83 o
  -7   3   2        0.31        0.49      1.48 o
  -6   3   2        0.82        0.43      1.72 o
  -5   3   2        7.68        7.00      1.78 o
  -4   3   2       48.10       53.65      2.82 o
  -3   3   2       22.44       21.03      1.80 o
  -2   3   2        6.11        5.67      0.76 o
  -1   3   2      166.16      173.98      2.31 o
   0   3   2       46.59       53.43      1.23 o
   1   3   2     1315.88     1522.45      6.98 o
   2   3   2      371.31      400.77      5.69 o
   3   3   2      307.77      316.79      2.26 o
   4   3   2        5.00        4.59      0.51 o
   5   3   2       36.40       33.23      1.23 o
   6   3   2       63.73       54.98      1.78 o
   7   3   2       13.89       12.93      2.22 o
   8   3   2        0.05        0.42      2.25 o
  -6   4   2        2.29        4.07      1.57 o
  -5   4   2        7.61        9.70      1.56 o
  -4   4   2        2.97        3.71      1.60 o
  -3   4   2       32.70       30.07      1.01 o
  -2   4   2       55.87       52.82      1.93 o
  -1   4   2        4.15        4.94      0.94 o
   0   4   2       69.18       65.61      1.23 o
   1   4   2      327.41      358.37      4.39 o
   2   4   2      407.06      463.03      7.48 o
   3   4   2       13.09       16.29      0.74 o
   4   4   2        0.66        0.89      0.54 o
   5   4   2      172.12      166.10      2.64 o
   6   4   2       19.02       17.92      1.84 o
   7   4   2        6.65        5.11      1.92 o
   8   4   2        4.59        1.67      2.25 o
  -6   5   2        0.17        0.40      1.79 o
  -5   5   2        8.06        6.72      1.69 o
  -4   5   2       50.46       50.44      2.43 o
  -3   5   2       28.85       27.96      1.85 o
  -2   5   2       64.63       66.40      1.56 o
  -1   5   2       33.97       37.43      1.35 o
   0   5   2      123.25      112.42      6.65 o
   1   5   2       80.09       74.77      1.78 o
   2   5   2        1.10        1.04      0.77 o
   3   5   2        0.06        0.18      0.57 o
   4   5   2       10.87       10.10      1.32 o
   5   5   2       18.53       16.51      1.11 o
   6   5   2       99.93       90.17      2.76 o
   7   5   2       12.95       15.76      2.51 o
   8   5   2        2.36        3.06      2.24 o
  -5   6   2        5.71        6.72      1.82 o
  -4   6   2        0.07        0.41      1.42 o
  -3   6   2        0.51        1.46      1.34 o
  -2   6   2        0.22        0.33      0.75 o
  -1   6   2       39.81       39.55      1.48 o
   0   6   2       52.09       51.68      1.68 o
   1   6   2      651.33      628.53      5.06 o
   2   6   2      390.50      381.76      4.07 o
   3   6   2        0.73        1.98      0.90 o
   4   6   2       32.74       29.11      1.40 o
   5   6   2       57.14       58.47      1.90 o
   6   6   2        3.57        5.19      2.22 o
   7   6   2        0.16        2.49      2.24 o
   8   6   2        0.03       -1.90      2.57 o
  -5   7   2        1.72        0.00      2.20 o
  -4   7   2        7.90        7.95      1.87 o
  -3   7   2       11.81        9.34      1.66 o
  -2   7   2        5.54        5.84      1.55 o
  -1   7   2        8.66        8.91      1.04 o
   0   7   2       56.77       57.42      4.28 o
   1   7   2      117.22      115.76      2.50 o
   2   7   2       15.67       17.87      1.31 o
   3   7   2        1.37        1.22      0.77 o
   4   7   2        0.92        1.28      0.92 o
   5   7   2       35.84       32.20      1.65 o
   6   7   2        4.23        2.54      2.08 o
   7   7   2        4.11        5.01      2.02 o
  -4   8   2        0.65        0.95      2.40 o
  -3   8   2        1.01        0.24      2.53 o
  -2   8   2        0.20       -0.05      1.91 o
  -1   8   2       17.05       14.19      2.52 o
   0   8   2        0.03        0.66      0.93 o
   1   8   2       21.82       22.60      1.48 o
   2   8   2       22.81       22.16      2.98 o
   3   8   2       12.48       12.19      1.06 o
   4   8   2       52.41       52.26      2.07 o
   5   8   2       17.68       18.17      1.45 o
   6   8   2        5.96        9.45      2.24 o
   7   8   2        3.70        4.53      2.23 o
  -2   9   2        0.00       -0.95      2.62 o
  -1   9   2        0.60        0.59      2.35 o
   0   9   2        7.92        7.99      2.30 o
   1   9   2        0.50        0.65      1.03 o
   2   9   2        3.18        3.56      1.16 o
   3   9   2        9.03        9.40      1.09 o
   4   9   2        4.72        4.70      1.23 o
   5   9   2        1.40        0.61      1.91 o
   6   9   2        0.93        2.85      1.91 o
  -1  10   2        2.78        4.04      2.29 o
   0  10   2        3.62        6.36      2.58 o
   1  10   2        0.35        1.14      2.00 o
   2  10   2        6.20        6.08      2.04 o
   3  10   2        0.02        0.40      1.28 o
   4  10   2        0.15        0.75      1.19 o
   5  10   2        0.09        1.74      2.12 o
   6  10   2        7.61        5.50      2.25 o
   0  11   2        2.39        2.79      2.27 o
   1  11   2        6.41        6.77      2.54 o
   2  11   2        3.50        3.51      2.46 o
   3  11   2        0.67        0.73      1.90 o
   5  11   2        9.08        7.90      2.52 o
  -5 -10   3       10.90       12.13      1.91 o
  -4 -10   3        0.06        1.46      2.06 o
  -3 -10   3        7.06        4.79      2.41 o
  -2 -10   3       33.11       36.64      3.55 o
  -1 -10   3        4.40        7.85      2.38 o
   0 -10   3        4.48        6.57      2.55 o
   1 -10   3        2.13        2.83      2.38 o
  -6  -9   3        0.21        1.18      1.43 o
  -5  -9   3        6.91        6.88      1.69 o
  -4  -9   3        9.56       11.25      2.26 o
  -3  -9   3        9.04       11.39      2.14 o
  -2  -9   3        3.40        3.70      2.30 o
  -1  -9   3        0.92        0.83      1.33 o
   0  -9   3        0.00        0.71      1.71 o
   1  -9   3        0.12        0.74      2.12 o
   2  -9   3       13.27       13.36      2.97 o
  -6  -8   3       20.02       25.91      2.10 o
  -5  -8   3        8.79        7.81      1.44 o
  -4  -8   3       44.57       37.56      2.12 o
  -3  -8   3      104.84      113.66      3.03 o
  -2  -8   3       54.25       51.21      1.73 o
  -1  -8   3       13.26       13.88      1.36 o
   0  -8   3        1.13        1.70      1.54 o
   1  -8   3        1.05        1.90      1.74 o
   2  -8   3       11.30       14.64      1.84 o
   3  -8   3        2.11        0.55      1.66 o
  -7  -7   3       11.89       11.94      2.94 o
  -6  -7   3        8.39        6.20      1.49 o
  -5  -7   3       10.57       11.49      1.52 o
  -4  -7   3        4.68        5.61      1.31 o
  -3  -7   3       15.90       15.64      1.51 o
  -2  -7   3        9.78        7.83      1.18 o
  -1  -7   3       94.79       82.57      2.63 o
   0  -7   3        0.02       -0.13      1.27 o
   1  -7   3        4.12        5.03      1.36 o
   2  -7   3        5.97        6.43      2.04 o
   3  -7   3       18.51       17.35      3.03 o
   4  -7   3        0.16        2.96      2.69 o
  -7  -6   3        4.73        7.20      2.44 o
  -6  -6   3       24.64       26.10      2.82 o
  -5  -6   3        0.66        0.39      1.13 o
  -4  -6   3        0.22        0.67      1.06 o
  -3  -6   3      158.40      160.43      3.18 o
  -2  -6   3      476.56      452.72      5.28 o
  -1  -6   3       38.46       32.60      1.85 o
   0  -6   3        1.38        1.16      0.48 o
   1  -6   3       85.24       78.94      3.63 o
   2  -6   3        1.76        1.88      1.93 o
   3  -6   3        0.36        2.18      2.11 o
   4  -6   3        4.89        3.31      2.32 o
   5  -6   3        0.74        2.88      2.59 o
  -7  -5   3       23.21       24.38      2.24 o
  -6  -5   3        0.03        0.61      1.15 o
  -5  -5   3       16.85       19.33      1.58 o
  -4  -5   3      156.23      147.98      3.11 o
  -3  -5   3       31.43       25.90      1.49 o
  -2  -5   3       10.24       11.02      0.57 o
  -1  -5   3       11.00       13.34      0.61 o
   0  -5   3       65.29       74.13      1.33 o
   1  -5   3        1.11        2.21      1.63 o
   2  -5   3       13.49        8.74      1.95 o
   3  -5   3        0.31        0.68      1.89 o
   4  -5   3        1.12        1.37      1.84 o
   5  -5   3        2.93        3.18      2.27 o
   6  -5   3        0.01        1.19      2.55 o
  -7  -4   3        7.81        8.55      1.48 o
  -6  -4   3        6.08        5.64      1.26 o
  -5  -4   3       20.64       15.13      2.17 o
  -4  -4   3        2.16        1.41      1.03 o
  -3  -4   3       12.00       10.41      1.14 o
  -2  -4   3        0.57        0.69      0.88 o
  -1  -4   3       28.17       26.65      0.68 o
   0  -4   3        1.68        2.98      0.32 o
   1  -4   3      137.40      139.94      3.78 o
   2  -4   3      253.30      276.73      4.17 o
   3  -4   3       42.42       44.09      2.85 o
   4  -4   3        5.24        4.06      1.74 o
   5  -4   3        0.04       -0.51      2.14 o
   6  -4   3        3.39        3.69      2.24 o
  -7  -3   3        0.06        0.98      1.31 o
  -6  -3   3       38.86       39.43      2.03 o
  -5  -3   3       88.71       89.49      2.58 o
  -4  -3   3       48.36       51.62      1.89 o
  -3  -3   3      434.95      443.25      4.40 o
  -2  -3   3      190.29      178.25      2.61 o
  -1  -3   3       76.91       63.33      1.01 o
   0  -3   3      724.21      753.70     10.05 o
   1  -3   3      640.02      692.29      4.98 o
   2  -3   3       41.72       44.04      2.32 o
   3  -3   3        0.17        0.34      0.34 o
   4  -3   3        9.55       10.01      2.07 o
   5  -3   3        1.15        0.62      1.81 o
   6  -3   3        0.09       -0.66      2.32 o
   7  -3   3        1.64        3.99      2.75 o
  -7  -2   3        3.53        3.07      1.77 o
  -6  -2   3        5.09        4.70      1.32 o
  -5  -2   3       32.72       29.28      1.71 o
  -4  -2   3      261.57      242.90      3.63 o
  -3  -2   3        1.07        1.08      0.91 o
  -2  -2   3      657.02      733.98      9.23 o
  -1  -2   3      202.31      223.33      4.61 o
   0  -2   3       35.81       39.22      0.63 o
   1  -2   3        3.90        3.87      0.64 o
   2  -2   3       99.67       97.28      1.29 o
   3  -2   3      389.21      407.65      2.52 o
   4  -2   3       79.12       73.59      1.38 o
   5  -2   3       32.67       32.62      1.49 o
   6  -2   3        8.22       10.13      2.26 o
   7  -2   3        3.97        7.07      2.63 o
  -7  -1   3        0.14        1.01      1.65 o
  -6  -1   3        6.34        6.86      1.27 o
  -5  -1   3       41.88       42.10      1.97 o
  -4  -1   3      169.70      170.39      3.07 o
  -3  -1   3      750.30      745.27     13.18 o
  -2  -1   3     1306.27     1357.65      6.14 o
  -1  -1   3     2089.69     2107.06     16.69 o
   0  -1   3     2586.35     2670.74     24.16 o
   1  -1   3        9.68        6.33      0.49 o
   2  -1   3      176.68      175.30      1.58 o
   3  -1   3        7.81        5.42      0.50 o
   4  -1   3        5.45        6.14      0.68 o
   5  -1   3        8.65        9.20      1.14 o
   6  -1   3        0.81        1.00      0.99 o
   7  -1   3        1.61        2.72      2.42 o
  -7   0   3        6.48        7.60      1.38 o
  -6   0   3        3.38        4.34      1.29 o
  -5   0   3       16.73       14.50      1.34 o
  -4   0   3      165.26      155.60      2.75 o
  -3   0   3      127.62      120.82      3.30 o
  -2   0   3       24.43       33.14      1.86 o
  -1   0   3      332.67      384.19      2.15 o
   0   0   3      178.77      159.69      1.23 o
   1   0   3       78.98       78.02      1.03 o
   2   0   3       36.70       41.24      1.04 o
   3   0   3      652.67      651.30      5.93 o
   4   0   3       49.09       65.20      1.55 o
   5   0   3        0.44        0.30      0.91 o
   6   0   3       12.08       16.65      1.51 o
   7   0   3       16.58       18.64      1.69 o
   8   0   3        2.37        4.36      2.31 o
  -7   1   3        0.17       -0.17      1.31 o
  -6   1   3        7.90       12.78      2.00 o
  -5   1   3        4.80        2.84      1.06 o
  -4   1   3        8.02        6.85      1.06 o
  -3   1   3       94.73       95.74      2.61 o
  -2   1   3       67.07       65.18      1.04 o
  -1   1   3     1482.79     1467.76      6.83 o
   0   1   3     1329.58     1405.55     18.59 o
   1   1   3     2604.39     2643.66     19.04 o
   2   1   3      669.98      654.96     14.35 o
   3   1   3        3.52        6.85      0.53 o
   4   1   3       19.27       21.35      0.97 o
   5   1   3       12.97       11.57      0.96 o
   6   1   3       14.98       13.54      1.94 o
   7   1   3        8.58       10.13      1.60 o
   8   1   3        6.95        8.35      1.77 o
  -7   2   3        0.75       -1.04      2.44 o
  -6   2   3        1.17        2.88      1.25 o
  -5   2   3       10.13        7.68      1.57 o
  -4   2   3      114.79      121.25      3.22 o
  -3   2   3        0.02        0.73      0.89 o
  -2   2   3        0.04        0.50      0.45 o
  -1   2   3        1.11        2.06      0.38 o
   0   2   3      138.14      154.05      1.10 o
   1   2   3     4402.35     4555.94     48.25 o
   2   2   3       14.76       16.62      1.43 o
   3   2   3      149.30      160.46      4.03 o
   4   2   3       14.57       12.56      0.53 o
   5   2   3       31.18       20.16      1.03 o
   6   2   3        1.54        0.98      1.75 o
   7   2   3       14.69       10.67      2.28 o
   8   2   3        0.22        0.33      1.56 o
  -6   3   3        2.07        2.33      1.31 o
  -5   3   3        4.50        6.99      1.27 o
  -4   3   3        8.62       11.41      1.30 o
  -3   3   3       15.40       15.93      1.21 o
  -2   3   3        2.05        2.39      0.40 o
  -1   3   3        1.44        2.31      0.70 o
   0   3   3      138.55      166.66      1.82 o
   1   3   3       94.30       94.72      1.41 o
   2   3   3     1059.13     1150.41      6.51 o
   3   3   3        1.27        1.60      0.33 o
   4   3   3      137.75      127.24      6.52 o
   5   3   3      240.72      226.66      4.31 o
   6   3   3       42.52       39.55      2.86 o
   7   3   3        0.04        0.79      1.92 o
   8   3   3        1.87        1.92      2.24 o
  -6   4   3        0.60        2.87      2.35 o
  -5   4   3        1.56        1.39      1.20 o
  -4   4   3       25.86       25.52      2.34 o
  -3   4   3      157.25      149.61      2.19 o
  -2   4   3       43.74       42.71      1.03 o
  -1   4   3        1.74        2.33      0.84 o
   0   4   3      437.48      435.70      2.35 o
   1   4   3     1017.60     1096.23     12.83 o
   2   4   3       58.30       51.63      1.47 o
   3   4   3       33.95       31.86      0.90 o
   4   4   3      310.60      304.17      2.86 o
   5   4   3       69.05       66.17      1.74 o
   6   4   3        0.04        1.15      1.63 o
   7   4   3        4.30        3.60      1.99 o
   8   4   3        0.05        2.56      2.11 o
  -5   5   3        9.71       10.62      1.74 o
  -4   5   3       16.05       17.70      1.71 o
  -3   5   3       21.62       23.58      2.00 o
  -2   5   3        0.89        2.05      1.11 o
  -1   5   3       67.98       70.51      1.91 o
   0   5   3       13.88       13.40      0.58 o
   1   5   3      394.64      363.23      3.78 o
   2   5   3       40.01       41.75      1.51 o
   3   5   3        1.99        1.04      0.69 o
   4   5   3       89.24       94.21      1.93 o
   5   5   3      297.51      278.41      3.23 o
   6   5   3       61.03       59.19      3.64 o
   7   5   3        0.80       -0.75      2.10 o
   8   5   3        4.30        7.20      2.35 o
  -5   6   3        0.00       -0.44      1.63 o
  -4   6   3        9.96        9.52      1.80 o
  -3   6   3       25.37       23.37      2.58 o
  -2   6   3       34.78       33.99      1.37 o
  -1   6   3       46.32       46.93      1.69 o
   0   6   3      580.15      572.49      8.11 o
   1   6   3      364.18      357.94      6.80 o
   2   6   3        2.19        4.06      1.05 o
   3   6   3       78.44       68.12      1.88 o
   4   6   3       28.46       26.41      1.30 o
   5   6   3        2.36        3.99      0.81 o
   6   6   3        4.46        4.39      2.14 o
   7   6   3        3.40        5.52      1.99 o
   8   6   3        1.47        4.52      2.71 o
  -4   7   3        3.26        2.58      1.73 o
  -3   7   3        0.36        0.75      1.44 o
  -2   7   3        2.52       -0.06      2.03 o
  -1   7   3       33.19       33.04      1.72 o
   0   7   3       20.42       22.91      1.40 o
   1   7   3       13.97       13.69      1.28 o
   2   7   3        1.77        1.81      1.23 o
   3   7   3        2.04        2.43      0.81 o
   4   7   3       82.98       79.21      2.70 o
   5   7   3        6.41        6.92      1.06 o
   6   7   3       19.09       21.25      2.82 o
   7   7   3       12.79       14.38      2.80 o
  -3   8   3        1.39        2.36      2.56 o
  -2   8   3        2.16        1.16      1.95 o
  -1   8   3        9.52        8.11      2.14 o
   0   8   3       21.84       20.56      1.43 o
   1   8   3       25.34       24.30      1.56 o
   2   8   3       65.79       63.33      2.19 o
   3   8   3       52.46       50.93      2.34 o
   4   8   3       12.01       13.00      1.48 o
   5   8   3       15.08       19.21      2.60 o
   6   8   3        8.89        9.84      2.32 o
   7   8   3        0.21        0.99      2.28 o
  -2   9   3        0.05        2.35      2.45 o
  -1   9   3        2.59        4.45      2.18 o
   0   9   3        0.90        0.27      2.15 o
   1   9   3       11.16        9.52      1.36 o
   2   9   3       20.24       21.61      1.65 o
   3   9   3       14.84       14.44      1.20 o
   4   9   3       19.92       22.36      1.63 o
   5   9   3        0.63        1.53      2.07 o
   6   9   3        0.17        0.74      2.25 o
  -1  10   3        0.54        1.31      2.52 o
   0  10   3        0.08       -0.38      2.45 o
   1  10   3        0.11        0.70      2.27 o
   2  10   3        7.09        8.88      2.26 o
   3  10   3        3.39        4.00      1.06 o
   4  10   3        1.47        1.50      1.85 o
   5  10   3       17.59       21.17      2.77 o
   6  10   3       18.82       20.78      3.05 o
   1  11   3        4.54        4.66      2.39 o
   2  11   3        1.30        0.60      2.17 o
   3  11   3        0.03       -0.88      1.87 o
   4  11   3       16.17       19.71      2.89 o
   5  11   3       15.35       15.25      2.95 o
  -5 -10   4        0.16        1.75      1.62 o
  -4 -10   4        0.09       -0.56      2.34 o
  -3 -10   4       12.25       17.25      2.95 o
  -2 -10   4        3.51        4.96      2.30 o
  -1 -10   4        2.92        4.14      2.14 o
   0 -10   4        1.91        3.51      2.13 o
  -6  -9   4        5.25        6.49      1.92 o
  -5  -9   4        0.05        0.87      1.49 o
  -4  -9   4        0.08        1.47      1.52 o
  -3  -9   4       16.45       17.19      1.73 o
  -2  -9   4       11.98       11.49      2.51 o
  -1  -9   4        7.55        8.91      2.44 o
   0  -9   4        9.01        8.38      1.48 o
   1  -9   4       26.87       29.08      3.07 o
   2  -9   4        8.79        6.99      2.77 o
  -6  -8   4        3.51        4.20      1.64 o
  -5  -8   4       20.06       19.14      1.93 o
  -4  -8   4       28.46       33.08      2.12 o
  -3  -8   4        8.95        8.91      1.45 o
  -2  -8   4        0.14        1.47      1.16 o
  -1  -8   4        0.00        0.39      0.91 o
   0  -8   4        0.61        0.95      1.18 o
   1  -8   4        1.37        2.48      1.76 o
   2  -8   4        0.71        1.32      1.52 o
   3  -8   4        2.14        0.83      2.69 o
  -7  -7   4        0.09        0.67      1.88 o
  -6  -7   4        1.03        1.29      1.45 o
  -5  -7   4        0.85        2.10      1.28 o
  -4  -7   4        0.30        0.86      1.30 o
  -3  -7   4       12.65       11.61      1.53 o
  -2  -7   4      105.85       92.41      2.76 o
  -1  -7   4       12.00       11.01      0.84 o
   0  -7   4        6.55        6.02      2.12 o
   1  -7   4       13.70       10.65      2.17 o
   2  -7   4       24.79       25.91      3.08 o
   3  -7   4        6.43        7.95      2.35 o
   4  -7   4        0.04        0.34      2.31 o
  -7  -6   4        4.74        6.27      1.48 o
  -6  -6   4        2.34        3.11      1.32 o
  -5  -6   4        1.16        1.26      1.22 o
  -4  -6   4       48.34       47.33      2.13 o
  -3  -6   4      208.02      216.28      8.40 o
  -2  -6   4       40.86       41.63      1.03 o
  -1  -6   4        1.32        0.70      0.85 o
   0  -6   4       31.09       29.71      0.92 o
   1  -6   4       11.95        7.68      2.12 o
   2  -6   4        0.61        0.77      2.05 o
   3  -6   4        3.04        2.47      2.19 o
   4  -6   4        0.51       -0.46      1.96 o
   5  -6   4        1.95        1.14      2.22 o
  -7  -5   4        0.93        3.53      2.31 o
  -6  -5   4        0.72        0.15      1.31 o
  -5  -5   4       31.17       32.66      1.94 o
  -4  -5   4        3.94        3.55      1.37 o
  -3  -5   4        2.58        2.47      1.09 o
  -2  -5   4        5.98        6.10      0.68 o
  -1  -5   4       34.34       40.37      1.53 o
   0  -5   4        0.56        0.04      0.36 o
   1  -5   4       32.48       32.39      2.56 o
   2  -5   4        2.76        0.86      1.72 o
   3  -5   4       13.31       11.46      0.84 o
   4  -5   4        0.09       -0.72      2.05 o
   5  -5   4        2.34        4.01      2.29 o
  -7  -4   4        4.06        4.32      1.77 o
  -6  -4   4        1.26        2.40      1.21 o
  -5  -4   4        1.39        1.28      1.21 o
  -4  -4   4        0.27       -0.14      0.99 o
  -3  -4   4        2.53        4.33      1.04 o
  -2  -4   4       94.36       95.73      2.18 o
  -1  -4   4      317.00      307.01      2.51 o
   0  -4   4      257.42      252.46      1.88 o
   1  -4   4      272.34      298.84      5.50 o
   2  -4   4       63.51       74.54      1.73 o
   3  -4   4       31.13       33.62      1.36 o
   4  -4   4        8.44        7.82      2.02 o
   5  -4   4        3.77        4.92      2.20 o
   6  -4   4        0.05       -0.34      2.16 o
  -7  -3   4        4.61        3.87      1.89 o
  -6  -3   4       28.38       34.81      2.77 o
  -5  -3   4       24.55       25.26      0.98 o
  -4  -3   4       83.97       87.46      2.43 o
  -3  -3   4        0.02        0.45      0.86 o
  -2  -3   4        9.99        6.82      0.99 o
  -1  -3   4      364.10      398.03      2.43 o
   0  -3   4      216.56      241.25      2.87 o
   1  -3   4      148.17      135.58      2.11 o
   2  -3   4        8.57       10.64      0.92 o
   3  -3   4        1.68        2.72      1.59 o
   4  -3   4        8.35        8.20      1.99 o
   5  -3   4       13.80       11.53      2.25 o
   6  -3   4        4.49        5.11      2.25 o
   7  -3   4        2.33        5.69      2.45 o
  -7  -2   4        2.45        3.98      1.31 o
  -6  -2   4        2.53        2.20      0.97 o
  -5  -2   4       19.65       17.97      1.07 o
  -4  -2   4        0.07        0.56      0.61 o
  -3  -2   4       79.32       81.03      1.21 o
  -2  -2   4       43.52       39.13      1.46 o
  -1  -2   4     1366.37     1359.01      9.51 o
   0  -2   4      626.89      640.71      4.83 o
   1  -2   4      140.52      135.32      1.98 o
   2  -2   4      837.92      818.16     21.09 o
   3  -2   4      264.34      275.30      1.99 o
   4  -2   4      201.69      193.07      5.54 o
   5  -2   4        9.34       11.02      1.07 o
   6  -2   4        0.04        1.15      1.84 o
   7  -2   4        1.71        1.42      2.62 o
  -7  -1   4        0.21        1.31      2.15 o
  -6  -1   4       17.28       19.20      1.23 o
  -5  -1   4      119.86      120.89      2.66 o
  -4  -1   4       95.03       91.49      2.06 o
  -3  -1   4       51.30       51.28      3.35 o
  -2  -1   4      321.05      287.70      4.74 o
  -1  -1   4      159.31      139.25      1.77 o
   0  -1   4      213.40      239.29      1.84 o
   1  -1   4        3.81        6.06      0.56 o
   2  -1   4       16.00       24.63      1.02 o
   3  -1   4       39.87       45.91      1.00 o
   4  -1   4        0.32        0.73      0.59 o
   5  -1   4        9.03       10.69      1.09 o
   6  -1   4        0.03        0.13      0.96 o
   7  -1   4        9.33        9.66      2.74 o
  -7   0   4        1.94        1.84      2.31 o
  -6   0   4        1.16        1.59      0.94 o
  -5   0   4        0.73        0.67      0.78 o
  -4   0   4       13.16       11.95      0.90 o
  -3   0   4       99.43       93.83      2.58 o
  -2   0   4      205.52      207.04      4.65 o
  -1   0   4     1457.93     1591.60     10.57 o
   0   0   4      680.19      710.87      3.65 o
   1   0   4      114.41      124.53      2.01 o
   2   0   4      546.11      505.08     15.42 o
   3   0   4      457.47      470.80      4.66 o
   4   0   4       87.14       92.14      3.63 o
   5   0   4       20.50       21.04      2.76 o
   6   0   4       15.10       18.62      1.88 o
   7   0   4        3.17        4.04      1.34 o
   8   0   4        1.37        1.46      2.08 o
  -7   1   4        0.02       -0.32      1.89 o
  -6   1   4        0.43        0.64      0.94 o
  -5   1   4       12.08        9.26      1.12 o
  -4   1   4        5.91        6.21      0.84 o
  -3   1   4        1.61        1.95      0.62 o
  -2   1   4      247.92      254.29      2.11 o
  -1   1   4       48.52       49.27      0.99 o
   0   1   4      446.21      503.65      3.11 o
   1   1   4      571.53      593.92      3.45 o
   2   1   4      153.56      166.67      3.16 o
   3   1   4      116.24      145.54      2.08 o
   4   1   4        0.90        0.79      0.50 o
   5   1   4       59.98       55.05      2.13 o
   6   1   4        0.14        0.87      1.36 o
   7   1   4        7.09        7.43      1.44 o
   8   1   4        0.44        0.75      1.55 o
  -7   2   4        0.23       -2.05      2.05 o
  -6   2   4        0.58        0.31      1.18 o
  -5   2   4        0.55        1.86      1.04 o
  -4   2   4        7.99       12.77      1.04 o
  -3   2   4       76.08       65.70      1.53 o
  -2   2   4        1.14        1.33      0.49 o
  -1   2   4        2.31        3.03      0.33 o
   0   2   4     1416.72     1425.72      9.05 o
   1   2   4       23.78       23.89      0.61 o
   2   2   4        5.33        6.26      0.79 o
   3   2   4       36.19       28.34      1.76 o
   4   2   4      211.07      194.45      8.47 o
   5   2   4       60.72       59.02      1.34 o
   6   2   4       26.37       24.23      2.40 o
   7   2   4        1.11        1.78      1.93 o
   8   2   4        3.34        2.19      1.64 o
  -6   3   4        0.33        1.23      2.27 o
  -5   3   4        2.44        2.23      1.56 o
  -4   3   4        7.24        5.55      1.12 o
  -3   3   4        7.19        6.78      0.75 o
  -2   3   4        0.11        0.04      0.41 o
  -1   3   4        0.48        1.50      0.48 o
   0   3   4      373.84      376.72      4.04 o
   1   3   4      932.47      967.64      4.85 o
   2   3   4       54.33       47.29      1.07 o
   3   3   4      317.35      305.27      5.05 o
   4   3   4      295.90      297.46      5.52 o
   5   3   4       93.34       78.36      3.39 o
   6   3   4       26.69       26.02      2.55 o
   7   3   4        0.16        0.91      1.95 o
   8   3   4        1.97        5.32      2.24 o
  -6   4   4        0.37        3.47      2.75 o
  -5   4   4        1.35        0.43      1.13 o
  -4   4   4       50.30       47.51      2.11 o
  -3   4   4       38.56       37.85      2.16 o
  -2   4   4        1.56        3.14      0.96 o
  -1   4   4      109.77      110.57      2.22 o
   0   4   4       50.87       59.96      1.03 o
   1   4   4      132.88      136.60      1.83 o
   2   4   4      143.39      137.36      3.52 o
   3   4   4       69.30       70.93      1.72 o
   4   4   4       13.85       16.28      1.26 o
   5   4   4       65.14       55.58      6.10 o
   6   4   4       32.75       26.90      2.58 o
   7   4   4        3.67        4.21      2.10 o
   8   4   4        7.67        9.11      2.27 o
  -5   5   4        4.09        5.14      1.64 o
  -4   5   4        3.52        4.58      1.36 o
  -3   5   4        0.00        0.18      1.18 o
  -2   5   4        8.92        8.42      1.27 o
  -1   5   4       28.68       29.64      2.33 o
   0   5   4      655.94      609.86      6.08 o
   1   5   4      155.99      140.21      2.56 o
   2   5   4       87.13       88.68      2.82 o
   3   5   4      146.74      134.61      3.07 o
   4   5   4      358.98      341.17      3.19 o
   5   5   4      161.51      157.52      6.78 o
   6   5   4        8.71        9.86      2.28 o
   7   5   4       17.36       18.43      2.65 o
   8   5   4        5.43        8.09      2.35 o
  -4   6   4        5.87        4.75      1.58 o
  -3   6   4        6.44        6.56      1.48 o
  -2   6   4       28.68       29.38      1.67 o
  -1   6   4      125.66      120.24      3.51 o
   0   6   4        8.00       11.32      1.23 o
   1   6   4       10.28        8.29      1.18 o
   2   6   4       87.43       76.63      3.15 o
   3   6   4        0.24        2.11      0.82 o
   4   6   4       36.55       30.39      1.51 o
   5   6   4        3.98        3.84      0.68 o
   6   6   4        3.86        3.00      1.89 o
   7   6   4        1.16        2.96      2.35 o
   8   6   4       10.39       13.17      2.94 o
  -4   7   4        0.65        1.23      1.55 o
  -3   7   4        6.66       10.34      2.59 o
  -2   7   4       16.34       16.59      1.38 o
  -1   7   4        4.53        3.13      1.07 o
   0   7   4        9.39        9.66      1.39 o
   1   7   4        0.74        1.49      1.06 o
   2   7   4       67.48       65.66      2.15 o
   3   7   4      207.05      185.51      3.40 o
   4   7   4       29.09       28.80      1.47 o
   5   7   4       51.43       55.56      3.44 o
   6   7   4       43.70       41.79      3.27 o
   7   7   4        3.00        3.16      2.35 o
  -3   8   4        0.33        0.77      2.33 o
  -2   8   4       13.73       15.31      2.73 o
  -1   8   4        1.31        0.19      1.94 o
   0   8   4        2.22        1.83      1.06 o
   1   8   4       38.81       36.88      1.84 o
   2   8   4       24.71       22.00      1.60 o
   3   8   4        7.90        7.46      1.32 o
   4   8   4        7.06        8.13      1.15 o
   5   8   4        0.53        0.59      1.99 o
   6   8   4        0.01        0.65      2.15 o
   7   8   4        6.78        9.37      2.78 o
  -2   9   4        1.80        2.86      2.45 o
  -1   9   4        0.39        2.07      2.36 o
   0   9   4       10.59       11.49      2.52 o
   1   9   4       20.49       23.23      1.69 o
   2   9   4        7.27        6.50      1.37 o
   3   9   4        6.93        6.87      1.08 o
   4   9   4       17.62       19.62      1.58 o
   5   9   4        8.99        9.39      2.35 o
   6   9   4        4.72        4.49      2.18 o
  -1  10   4        0.53       -0.97      2.82 o
   0  10   4        0.05       -0.53      2.55 o
   1  10   4        3.12        3.47      2.39 o
   2  10   4        8.73       10.63      1.59 o
   3  10   4        5.24        3.70      1.13 o
   4  10   4        9.45        9.68      2.48 o
   5  10   4       11.86       15.15      2.59 o
   6  10   4       13.67       14.47      2.78 o
   1  11   4        2.56        2.41      2.44 o
   2  11   4        0.47        0.77      2.20 o
   3  11   4        4.12        3.87      2.08 o
   4  11   4        5.41        4.19      2.55 o
   5  11   4        1.04        0.32      2.42 o
  -4 -10   5        2.58        2.07      1.93 o
  -3 -10   5        1.65        2.52      1.98 o
  -2 -10   5        0.00        0.67      2.19 o
  -1 -10   5        1.04        3.94      2.26 o
  -6  -9   5        0.01        1.42      2.24 o
  -5  -9   5        0.44        0.60      2.92 o
  -4  -9   5       13.62       11.82      1.67 o
  -3  -9   5        4.05        4.78      2.45 o
  -2  -9   5        2.44        1.65      2.21 o
  -1  -9   5       18.40       21.00      2.81 o
   0  -9   5       18.38       22.77      3.31 o
   1  -9   5        1.15        1.79      1.53 o
   2  -9   5        0.08       -0.34      2.15 o
  -6  -8   5       11.10       11.53      2.22 o
  -5  -8   5        8.89        9.10      1.77 o
  -4  -8   5        0.85        1.38      1.29 o
  -3  -8   5        7.90        8.26      1.47 o
  -2  -8   5        0.43        1.51      1.91 o
  -1  -8   5        0.06        0.20      0.99 o
   0  -8   5        2.76        2.38      1.17 o
   1  -8   5        0.83        0.35      1.35 o
   2  -8   5        2.49        3.90      2.67 o
   3  -8   5        0.48        1.34      2.46 o
  -7  -7   5        4.08        0.81      2.20 o
  -6  -7   5        0.98        0.17      1.50 o
  -5  -7   5        0.30        0.04      1.24 o
  -4  -7   5        2.93        4.24      1.40 o
  -3  -7   5       22.85       24.23      2.63 o
  -2  -7   5        7.32        8.51      1.34 o
  -1  -7   5       26.80       25.16      1.51 o
   0  -7   5       11.48        8.91      1.27 o
   1  -7   5        4.66        6.89      2.03 o
   2  -7   5        3.81        4.10      2.50 o
   3  -7   5        0.91        0.36      2.08 o
   4  -7   5        0.65        3.75      2.65 o
  -7  -6   5        1.85        1.74      1.48 o
  -6  -6   5        4.91        5.68      1.57 o
  -5  -6   5       17.68       18.59      1.71 o
  -4  -6   5       22.41       27.13      1.80 o
  -3  -6   5        0.64        1.52      1.17 o
  -2  -6   5        0.72        0.79      0.32 o
  -1  -6   5       12.05       14.76      2.20 o
   0  -6   5       30.28       27.95      2.54 o
   1  -6   5        9.25        6.07      2.02 o
   2  -6   5        2.42        3.39      2.11 o
   3  -6   5        1.00        1.94      2.22 o
   4  -6   5        9.15        8.95      2.41 o
   5  -6   5        3.85        4.52      2.35 o
  -7  -5   5        3.46        2.65      2.02 o
  -6  -5   5       30.60       32.12      2.21 o
  -5  -5   5       19.67       22.24      1.79 o
  -4  -5   5        1.74        2.81      1.11 o
  -3  -5   5       37.75       32.18      2.88 o
  -2  -5   5       38.39       35.73      1.70 o
  -1  -5   5       12.52       12.75      2.08 o
   0  -5   5       98.10       93.04      1.49 o
   1  -5   5       34.23       33.97      2.60 o
   2  -5   5        8.72       12.47      2.16 o
   3  -5   5        3.34        4.72      1.88 o
   4  -5   5       29.36       27.13      3.13 o
   5  -5   5        8.38       11.14      2.75 o
  -7  -4   5        0.80        3.44      1.91 o
  -6  -4   5        8.88       10.00      1.63 o
  -5  -4   5       28.03       32.49      1.91 o
  -4  -4   5        0.13        0.84      1.10 o
  -3  -4   5        0.10        0.98      1.04 o
  -2  -4   5      237.54      242.95      7.45 o
  -1  -4   5      326.62      332.00      5.85 o
   0  -4   5      172.35      175.57      1.71 o
   1  -4   5        2.98        2.97      1.50 o
   2  -4   5        2.48        3.87      0.94 o
   3  -4   5       53.85       57.44      3.43 o
   4  -4   5        0.33        0.55      1.69 o
   5  -4   5        5.92        3.82      2.22 o
   6  -4   5        0.00       -0.46      2.35 o
  -7  -3   5       12.70       13.10      2.37 o
  -6  -3   5       36.04       39.30      3.08 o
  -5  -3   5       49.34       50.18      2.26 o
  -4  -3   5        5.37        6.00      1.18 o
  -3  -3   5       49.51       41.74      1.74 o
  -2  -3   5      211.36      227.95      2.96 o
  -1  -3   5       33.31       37.88      2.18 o
   0  -3   5       18.36       19.56      0.66 o
   1  -3   5       33.10       32.36      0.68 o
   2  -3   5       14.00       13.38      1.05 o
   3  -3   5      139.05      135.29      4.40 o
   4  -3   5      175.99      165.22      5.25 o
   5  -3   5       13.13       13.03      2.44 o
   6  -3   5        4.16        6.54      2.28 o
  -7  -2   5        4.26        4.55      2.04 o
  -6  -2   5        0.40        1.14      1.79 o
  -5  -2   5       30.88       35.96      1.47 o
  -4  -2   5        7.84       11.21      0.87 o
  -3  -2   5        1.45        2.16      1.54 o
  -2  -2   5      415.03      423.65      6.02 o
  -1  -2   5      897.98      913.89      7.48 o
   0  -2   5       52.71       52.36      0.82 o
   1  -2   5       46.59       40.18      1.09 o
   2  -2   5        9.62        9.85      0.62 o
   3  -2   5      277.03      261.77      2.65 o
   4  -2   5        4.31        3.96      0.60 o
   5  -2   5       21.78       23.99      1.30 o
   6  -2   5        0.05       -0.25      2.05 o
   7  -2   5        0.54        2.66      2.64 o
  -7  -1   5        5.76        6.75      2.17 o
  -6  -1   5       57.80       53.18      1.72 o
  -5  -1   5       26.29       27.75      1.50 o
  -4  -1   5       13.61       15.52      1.10 o
  -3  -1   5       91.01       83.95      1.75 o
  -2  -1   5       21.77       25.07      1.22 o
  -1  -1   5       64.43       67.60      0.86 o
   0  -1   5      318.54      347.80      2.72 o
   1  -1   5        0.03        0.23      0.57 o
   2  -1   5        5.65        9.66      0.86 o
   3  -1   5       83.59       84.62      2.06 o
   4  -1   5      155.45      146.41      1.96 o
   5  -1   5        2.53        3.72      0.96 o
   6  -1   5       10.13       11.39      1.81 o
   7  -1   5       16.06       17.55      2.79 o
  -7   0   5        6.13        8.39      2.32 o
  -6   0   5        0.72        0.72      0.89 o
  -5   0   5        2.57        3.10      0.80 o
  -4   0   5       94.77       85.48      1.69 o
  -3   0   5       15.26       17.81      0.80 o
  -2   0   5      203.17      196.84      2.42 o
  -1   0   5     1069.65     1183.34      4.07 o
   0   0   5      481.90      504.83      7.35 o
   1   0   5      100.99      123.57      1.98 o
   2   0   5      146.76      139.25      2.35 o
   3   0   5       39.81       41.33      1.24 o
   4   0   5        5.41        4.17      0.62 o
   5   0   5        9.00       11.47      1.21 o
   6   0   5        0.64        1.62      1.03 o
   7   0   5        4.76        5.41      1.24 o
  -6   1   5        7.90        6.52      1.36 o
  -5   1   5        1.74        2.14      0.85 o
  -4   1   5        7.42        7.08      0.82 o
  -3   1   5       71.06       67.69      1.39 o
  -2   1   5        3.19        3.62      0.49 o
  -1   1   5       61.24       66.70      1.14 o
   0   1   5      141.96      121.33      1.17 o
   1   1   5        3.88        5.59      0.46 o
   2   1   5       29.35       26.03      1.35 o
   3   1   5       54.52       61.31      1.28 o
   4   1   5       24.01       20.45      0.76 o
   5   1   5        1.98        3.66      0.65 o
   6   1   5        5.04        7.43      1.59 o
   7   1   5        0.99        1.22      1.26 o
   8   1   5        3.02        5.02      2.33 o
  -7   2   5        2.43        1.29      2.14 o
  -6   2   5        0.03       -0.10      1.84 o
  -5   2   5        5.78        7.44      1.04 o
  -4   2   5       69.81       62.93      1.72 o
  -3   2   5      105.75       99.46      1.81 o
  -2   2   5      117.74      122.51      1.49 o
  -1   2   5      109.00       98.23      1.07 o
   0   2   5       50.22       62.13      0.83 o
   1   2   5       47.40       51.72      0.94 o
   2   2   5        6.76        9.72      0.54 o
   3   2   5      488.25      449.78      5.90 o
   4   2   5      301.18      299.00      5.38 o
   5   2   5       57.35       52.30      3.31 o
   6   2   5        0.57        1.26      1.55 o
   7   2   5        6.79        6.58      1.91 o
   8   2   5        9.80        8.48      1.81 o
  -6   3   5        0.04       -0.50      2.27 o
  -5   3   5        0.07       -0.11      1.10 o
  -4   3   5       18.02       16.63      1.61 o
  -3   3   5        0.60        1.65      0.72 o
  -2   3   5       17.01       17.54      0.65 o
  -1   3   5      204.88      185.13      4.14 o
   0   3   5       91.46       88.89      1.34 o
   1   3   5      300.07      288.47      2.83 o
   2   3   5      538.03      582.50      8.89 o
   3   3   5       96.75      103.97      3.23 o
   4   3   5        7.53        5.44      1.64 o
   5   3   5       19.27       14.68      1.97 o
   6   3   5        0.85        2.82      1.85 o
   7   3   5        0.02        1.89      1.78 o
   8   3   5        2.05        0.16      2.15 o
  -6   4   5        1.51        0.52      2.71 o
  -5   4   5       10.36        8.89      2.45 o
  -4   4   5       17.16       19.91      1.59 o
  -3   4   5       51.93       57.59      3.69 o
  -2   4   5      177.14      172.46      3.07 o
  -1   4   5        2.77        2.10      0.69 o
   0   4   5       31.46       34.54      1.00 o
   1   4   5      251.53      268.28      3.37 o
   2   4   5       46.15       60.49      1.22 o
   3   4   5       17.80       18.65      1.16 o
   4   4   5      418.80      395.32      6.74 o
   5   4   5      211.20      204.73      5.44 o
   6   4   5       13.54       11.95      2.12 o
   7   4   5       12.94       12.41      2.44 o
   8   4   5       30.92       38.92      3.34 o
  -5   5   5        0.48        1.39      2.35 o
  -4   5   5        0.58        1.37      1.22 o
  -3   5   5        0.00        0.33      1.09 o
  -2   5   5       44.93       40.31      2.89 o
  -1   5   5      298.68      277.18      6.01 o
   0   5   5       63.51       58.39      1.73 o
   1   5   5       76.54       77.33      2.79 o
   2   5   5       40.53       38.65      1.63 o
   3   5   5      104.47      106.01      4.22 o
   4   5   5       41.17       41.09      1.68 o
   5   5   5       13.69       11.75      2.12 o
   6   5   5       24.30       25.13      2.74 o
   7   5   5        7.20        7.71      2.46 o
   8   5   5        7.52       11.37      2.59 o
  -4   6   5        0.02        1.74      1.42 o
  -3   6   5       25.37       22.95      1.80 o
  -2   6   5       65.93       60.64      3.71 o
  -1   6   5        0.11        1.61      1.13 o
   0   6   5       25.37       19.25      1.43 o
   1   6   5       73.85       76.21      2.23 o
   2   6   5       15.09       15.54      1.36 o
   3   6   5       43.63       34.93      2.40 o
   4   6   5       71.14       69.35      1.69 o
   5   6   5        2.78        2.21      1.91 o
   6   6   5        2.85        3.62      1.97 o
   7   6   5       29.76       29.13      3.31 o
   8   6   5        8.88       13.40      2.83 o
  -3   7   5        7.76        5.92      2.57 o
  -2   7   5       11.06        9.99      1.48 o
  -1   7   5        5.23        5.87      1.53 o
   0   7   5        0.21        0.45      1.16 o
   1   7   5       34.52       32.61      1.61 o
   2   7   5      132.11      122.04      2.92 o
   3   7   5       11.50        9.78      1.83 o
   4   7   5        0.76        1.80      0.80 o
   5   7   5        5.43        7.28      2.23 o
   6   7   5        0.57        0.65      2.15 o
   7   7   5        2.83        4.21      2.02 o
  -3   8   5        6.67        4.23      2.42 o
  -2   8   5        1.22        1.32      2.23 o
  -1   8   5        3.58        3.67      1.19 o
   0   8   5       14.59       14.61      1.49 o
   1   8   5       13.87       13.97      1.49 o
   2   8   5       45.33       49.72      2.16 o
   3   8   5       23.95       23.15      1.70 o
   4   8   5        4.03        4.86      1.39 o
   5   8   5        1.20        0.26      1.64 o
   6   8   5        9.23        9.13      2.29 o
   7   8   5        0.01       -0.62      2.41 o
  -1   9   5        3.63        4.58      2.48 o
   0   9   5       10.70        7.57      2.56 o
   1   9   5        8.76       12.29      1.60 o
   2   9   5        2.44        2.86      1.33 o
   3   9   5       47.87       50.45      2.34 o
   4   9   5        6.90        7.56      2.18 o
   5   9   5        0.20        4.52      2.06 o
   6   9   5       30.69       35.08      3.54 o
   0  10   5        0.00        0.96      2.25 o
   1  10   5        8.66        8.57      2.55 o
   2  10   5       12.93       12.15      1.66 o
   3  10   5        5.22        3.99      1.53 o
   4  10   5        5.79        7.49      2.38 o
   5  10   5       22.14       22.01      3.07 o
   6  10   5        1.93        2.93      2.39 o
   1  11   5        2.19        1.80      2.82 o
   2  11   5        0.01        0.99      2.23 o
   3  11   5        0.52       -1.28      2.28 o
   4  11   5        1.09       -0.04      2.18 o
   5  11   5        2.37        3.12      2.31 o
  -3 -10   6        0.56       -1.12      2.33 o
  -2 -10   6        0.00        0.82      1.95 o
  -5  -9   6       14.17       16.35      2.71 o
  -4  -9   6        4.26        8.28      2.64 o
  -3  -9   6        1.60        2.63      2.34 o
  -2  -9   6       12.98       16.41      2.75 o
  -1  -9   6        5.74        9.71      2.74 o
   0  -9   6        0.26        1.45      2.01 o
   1  -9   6        0.60        1.00      2.65 o
   2  -9   6        0.21       -0.25      2.41 o
  -6  -8   6        6.24        4.27      2.42 o
  -5  -8   6        0.04        0.69      1.54 o
  -4  -8   6        1.15        2.17      1.43 o
  -3  -8   6        3.10        5.60      2.34 o
  -2  -8   6        2.03        4.13      2.29 o
  -1  -8   6        0.18       -0.94      2.09 o
   0  -8   6        0.02        0.19      1.16 o
   1  -8   6        7.15        6.42      2.34 o
   2  -8   6        0.70        1.34      1.79 o
   3  -8   6        0.59       -1.13      2.60 o
  -6  -7   6        4.90        5.13      1.61 o
  -5  -7   6        8.78        7.59      1.65 o
  -4  -7   6       18.50       19.55      2.00 o
  -3  -7   6       16.89       15.88      2.50 o
  -2  -7   6       21.60       22.05      2.60 o
  -1  -7   6        3.68        2.13      0.85 o
   0  -7   6        0.53        2.65      1.84 o
   1  -7   6        0.17        1.24      1.32 o
   2  -7   6       10.87        7.71      2.46 o
   3  -7   6        1.55        2.85      2.15 o
   4  -7   6        0.47        1.93      2.66 o
  -7  -6   6        3.71        4.17      2.10 o
  -6  -6   6       14.16       13.40      2.63 o
  -5  -6   6       22.00       22.49      1.90 o
  -4  -6   6       11.57       11.55      1.55 o
  -3  -6   6        6.27        6.40      1.29 o
  -2  -6   6       22.35       25.36      2.68 o
  -1  -6   6       13.16       12.75      2.29 o
   0  -6   6        0.02        0.06      1.84 o
   1  -6   6        1.92        1.43      1.30 o
   2  -6   6        7.89        7.73      2.37 o
   3  -6   6       23.09       26.34      3.20 o
   4  -6   6       12.43       11.48      2.45 o
  -7  -5   6        3.24        2.34      2.35 o
  -6  -5   6        4.87        5.31      2.21 o
  -5  -5   6        0.07        1.68      1.35 o
  -4  -5   6        0.54        0.42      1.16 o
  -3  -5   6        0.05        0.74      1.79 o
  -2  -5   6       12.62       14.86      2.10 o
  -1  -5   6      190.04      169.76      4.87 o
   0  -5   6      179.70      162.80      2.07 o
   1  -5   6        1.34        1.15      1.15 o
   2  -5   6        0.10        0.34      1.63 o
   3  -5   6       52.11       52.86      1.83 o
   4  -5   6        9.09        7.01      2.12 o
   5  -5   6        8.09        8.06      2.37 o
  -7  -4   6        4.90        5.12      2.32 o
  -6  -4   6       45.34       52.10      3.57 o
  -5  -4   6       44.02       45.82      3.27 o
  -4  -4   6        9.47       14.04      2.17 o
  -3  -4   6       98.73       94.25      3.74 o
  -2  -4   6      345.23      312.35      6.10 o
  -1  -4   6      477.27      470.78      7.23 o
   0  -4   6        2.46        2.35      0.57 o
   1  -4   6        1.55        1.24      0.37 o
   2  -4   6      150.57      156.46      4.59 o
   3  -4   6        1.80        1.17      0.92 o
   4  -4   6       10.42        8.75      1.22 o
   5  -4   6        0.22        1.33      2.35 o
   6  -4   6        0.05        0.02      2.16 o
  -7  -3   6        8.45        9.59      2.48 o
  -6  -3   6       10.75       10.98      2.28 o
  -5  -3   6        1.23        1.09      1.65 o
  -4  -3   6       18.01       15.68      2.22 o
  -3  -3   6       50.11       44.74      2.75 o
  -2  -3   6        0.30        1.29      0.82 o
  -1  -3   6       52.96       50.37      1.54 o
   0  -3   6      126.33      117.53      2.63 o
   1  -3   6       15.64       15.58      0.64 o
   2  -3   6      265.55      241.68      7.02 o
   3  -3   6      301.16      243.07     26.15 o
   4  -3   6       10.96       10.41      2.04 o
   5  -3   6        5.00        7.69      2.35 o
   6  -3   6        0.17       -0.35      2.50 o
  -7  -2   6        2.00        2.44      2.06 o
  -6  -2   6       47.03       46.18      3.39 o
  -5  -2   6       57.93       60.53      1.75 o
  -4  -2   6       35.41       39.18      1.26 o
  -3  -2   6      107.54      101.84      1.58 o
  -2  -2   6      385.63      385.41      3.39 o
  -1  -2   6      274.98      272.60      4.21 o
   0  -2   6       16.37       12.50      0.60 o
   1  -2   6        0.28        0.89      0.61 o
   2  -2   6      122.95      122.02      1.43 o
   3  -2   6        2.97        3.49      0.67 o
   4  -2   6       18.16       16.74      0.98 o
   5  -2   6        0.33        0.34      0.70 o
   6  -2   6        4.06        4.02      2.28 o
   7  -2   6        0.77        0.27      2.30 o
  -7  -1   6        9.06        8.14      2.56 o
  -6  -1   6        3.54        1.57      2.16 o
  -5  -1   6        5.30        4.94      0.80 o
  -4  -1   6       48.51       48.05      1.64 o
  -3  -1   6       24.14       23.27      1.61 o
  -2  -1   6        0.67        0.21      0.38 o
  -1  -1   6      218.67      247.77      1.73 o
   0  -1   6        9.69        8.95      0.40 o
   1  -1   6      276.15      320.90      2.57 o
   2  -1   6      103.82      101.97      2.86 o
   3  -1   6      202.27      190.60      2.62 o
   4  -1   6       14.36       15.42      0.87 o
   5  -1   6        5.43        6.79      1.02 o
   6  -1   6        6.44        8.07      1.20 o
   7  -1   6        0.05        3.22      2.32 o
  -7   0   6        0.38       -1.21      2.33 o
  -6   0   6        8.77        6.48      1.32 o
  -5   0   6        0.04        0.38      0.71 o
  -4   0   6        2.63        2.47      0.66 o
  -3   0   6       52.81       50.65      1.12 o
  -2   0   6      324.05      314.27      7.52 o
  -1   0   6      582.29      587.52      4.17 o
   0   0   6        7.76        8.86      0.38 o
   1   0   6      107.46      106.39      1.31 o
   2   0   6      105.76       96.13      2.80 o
   3   0   6       55.11       59.44      1.16 o
   4   0   6      100.51       98.63      2.44 o
   5   0   6        0.04        0.40      0.89 o
   6   0   6        4.60        6.30      1.17 o
   7   0   6        0.54        0.92      1.12 o
  -6   1   6        0.03        0.50      1.36 o
  -5   1   6       10.23        8.00      0.95 o
  -4   1   6       71.14       69.47      2.99 o
  -3   1   6       36.93       36.30      1.06 o
  -2   1   6       61.44       58.35      0.93 o
  -1   1   6      255.35      250.44      4.04 o
   0   1   6      372.50      342.35      3.58 o
   1   1   6      199.22      206.02      1.79 o
   2   1   6        0.18        0.96      0.48 o
   3   1   6      102.68       96.62      1.02 o
   4   1   6       31.62       34.74      0.60 o
   5   1   6       10.95       12.90      1.62 o
   6   1   6       18.05       19.60      1.96 o
   7   1   6       11.48       11.39      1.44 o
   8   1   6        8.75        7.24      2.90 o
  -6   2   6        2.92        5.93      2.19 o
  -5   2   6        3.59        3.77      1.34 o
  -4   2   6        4.38        3.78      0.84 o
  -3   2   6       36.82       35.46      1.18 o
  -2   2   6       13.29       14.52      0.85 o
  -1   2   6      257.30      252.23      4.21 o
   0   2   6      490.43      470.00      6.01 o
   1   2   6       58.86       57.67      1.05 o
   2   2   6      244.61      237.77      1.50 o
   3   2   6      309.55      327.36      5.25 o
   4   2   6      133.54      136.80      3.82 o
   5   2   6        1.63        1.47      1.61 o
   6   2   6       15.16       17.47      2.15 o
   7   2   6        4.60        3.77      1.90 o
   8   2   6        0.18       -0.13      1.62 o
  -6   3   6        0.87        0.66      2.13 o
  -5   3   6       18.68       15.83      2.52 o
  -4   3   6       10.72       11.24      1.22 o
  -3   3   6       48.58       50.78      1.49 o
  -2   3   6      143.50      138.00      2.77 o
  -1   3   6       70.00       65.11      1.30 o
   0   3   6      514.27      521.79      3.28 o
   1   3   6     1069.03     1154.59      5.76 o
   2   3   6      509.52      532.72     10.99 o
   3   3   6       17.24       12.08      1.65 o
   4   3   6        1.09        1.52      1.48 o
   5   3   6        1.14        1.89      1.67 o
   6   3   6        0.45        1.16      1.59 o
   7   3   6        5.22        5.44      2.07 o
   8   3   6       10.74       11.52      2.57 o
  -5   4   6        1.07        2.50      2.52 o
  -4   4   6        7.09        8.00      1.29 o
  -3   4   6       50.51       46.74      1.83 o
  -2   4   6        0.79        0.25      1.69 o
  -1   4   6       10.35        9.84      0.91 o
   0   4   6       29.00       23.48      1.12 o
   1   4   6       86.35       71.65      2.02 o
   2   4   6        0.32        2.33      0.58 o
   3   4   6      424.57      384.25      2.76 o
   4   4   6      414.09      409.76      7.00 o
   5   4   6       48.14       49.00      3.01 o
   6   4   6        7.04       10.08      2.13 o
   7   4   6       10.26       12.86      2.26 o
   8   4   6        2.74        4.83      2.25 o
  -5   5   6        2.70        2.17      2.07 o
  -4   5   6        4.44        4.94      2.20 o
  -3   5   6       25.41       21.96      1.59 o
  -2   5   6       92.66       85.20      3.95 o
  -1   5   6       63.74       57.99      3.10 o
   0   5   6       37.17       39.08      1.77 o
   1   5   6       25.52       26.01      1.50 o
   2   5   6      173.62      182.35      5.59 o
   3   5   6       92.58       97.44      1.77 o
   4   5   6       36.70       34.40      2.61 o
   5   5   6       38.05       36.55      2.89 o
   6   5   6       30.51       30.81      2.90 o
   7   5   6        7.70        6.99      2.23 o
   8   5   6       11.59       10.85      2.50 o
  -4   6   6        3.40        2.82      2.46 o
  -3   6   6       17.33       17.66      2.88 o
  -2   6   6        8.57       12.94      2.35 o
  -1   6   6        7.93        6.73      1.35 o
   0   6   6        0.04        1.16      1.15 o
   1   6   6        8.92       10.24      2.80 o
   2   6   6       24.07       18.07      1.63 o
   3   6   6       48.50       52.65      2.87 o
   4   6   6        4.35        6.15      1.38 o
   5   6   6        7.50        5.35      1.83 o
   6   6   6       31.59       25.67      2.78 o
   7   6   6        1.96        0.83      2.29 o
   8   6   6        0.91        0.90      2.33 o
  -3   7   6        5.55        4.04      2.46 o
  -2   7   6        3.39        3.64      1.44 o
  -1   7   6        5.02        4.25      1.33 o
   0   7   6       21.17       16.91      1.59 o
   1   7   6       76.94       73.97      4.01 o
   2   7   6       31.37       26.57      1.73 o
   3   7   6        0.01       -0.30      1.39 o
   4   7   6        5.96        7.33      0.91 o
   5   7   6        2.43        3.01      1.74 o
   6   7   6       14.95       13.46      2.38 o
   7   7   6        7.42        6.51      2.21 o
  -2   8   6        0.46        0.84      2.15 o
  -1   8   6       18.27       18.54      1.67 o
   0   8   6       10.68       12.76      1.57 o
   1   8   6       54.23       62.80      2.47 o
   2   8   6       56.16       59.49      2.43 o
   3   8   6        0.09        0.14      1.20 o
   4   8   6        0.30        1.00      1.68 o
   5   8   6        2.94        4.84      2.24 o
   6   8   6        0.09        0.93      1.85 o
   7   8   6       13.95       12.69      2.91 o
  -1   9   6        0.06        1.08      2.22 o
   0   9   6        0.20        0.11      2.32 o
   1   9   6        0.91        1.66      1.31 o
   2   9   6       61.10       61.96      2.59 o
   3   9   6       13.30       12.07      1.68 o
   4   9   6        0.89        0.46      1.85 o
   5   9   6       50.83       56.58      3.94 o
   6   9   6       19.36       24.95      3.30 o
   0  10   6        9.92       12.80      2.85 o
   1  10   6       15.70       19.08      3.19 o
   2  10   6        6.86        6.27      1.60 o
   3  10   6       18.51       19.39      1.96 o
   4  10   6       37.65       39.78      3.56 o
   5  10   6        1.88        1.39      2.21 o
   2  11   6        0.34        0.65      2.57 o
   3  11   6        1.74        1.15      2.39 o
   4  11   6        7.81        6.48      2.70 o
  -4  -9   7        2.69        6.24      2.45 o
  -3  -9   7        4.15        6.80      2.28 o
  -2  -9   7        0.06       -0.19      2.04 o
  -1  -9   7        1.83        4.57      2.34 o
   0  -9   7        0.95        5.15      2.73 o
   1  -9   7        0.71        3.13      2.59 o
  -5  -8   7        0.33        0.29      2.17 o
  -4  -8   7        0.91        3.56      2.41 o
  -3  -8   7        7.04        6.40      2.44 o
  -2  -8   7        3.64        3.65      2.33 o
  -1  -8   7        0.11        1.81      2.00 o
   0  -8   7       18.67       21.40      2.80 o
   1  -8   7        4.84        4.39      2.13 o
   2  -8   7        1.23        2.20      1.62 o
   3  -8   7        1.84        4.18      2.30 o
  -6  -7   7        1.53        2.91      2.35 o
  -5  -7   7        8.03        9.14      2.51 o
  -4  -7   7       22.40       24.40      3.00 o
  -3  -7   7        9.11       12.40      2.57 o
  -2  -7   7        0.11       -1.52      1.99 o
  -1  -7   7        0.93        3.66      2.13 o
   0  -7   7        5.26        6.34      2.03 o
   1  -7   7        1.42        1.55      1.50 o
   2  -7   7        5.07        7.56      1.60 o
   3  -7   7        2.05        1.51      2.64 o
  -6  -6   7        3.75        7.16      2.56 o
  -5  -6   7       11.76       11.64      2.33 o
  -4  -6   7        0.36        0.38      1.73 o
  -3  -6   7        2.34        2.18      1.96 o
  -2  -6   7        6.48        8.31      2.14 o
  -1  -6   7        0.01        0.39      1.95 o
   0  -6   7       15.87       12.76      2.18 o
   1  -6   7        0.96        1.52      1.33 o
   2  -6   7        1.33        1.03      1.36 o
   3  -6   7       18.38       17.57      2.68 o
   4  -6   7        4.05        6.33      2.71 o
  -7  -5   7        0.43       -0.35      2.20 o
  -6  -5   7        0.31        0.81      1.87 o
  -5  -5   7       10.03       12.62      2.36 o
  -4  -5   7       27.98       39.53      3.12 o
  -3  -5   7       24.30       31.15      2.59 o
  -2  -5   7      169.60      164.29      5.06 o
  -1  -5   7      289.82      270.35      6.21 o
   0  -5   7        0.65        0.78      0.60 o
   1  -5   7       11.04       15.30      1.54 o
   2  -5   7       57.53       63.72      2.47 o
   3  -5   7        5.09        6.88      1.42 o
   4  -5   7        0.53        1.62      2.25 o
   5  -5   7        3.64        2.16      2.43 o
  -7  -4   7        3.79        3.58      2.39 o
  -6  -4   7       14.86       13.44      2.34 o
  -5  -4   7        6.63        6.67      2.09 o
  -4  -4   7       14.57       13.71      2.11 o
  -3  -4   7       69.83       61.77      3.45 o
  -2  -4   7      120.54      133.05      4.40 o
  -1  -4   7        1.99        5.02      1.92 o
   0  -4   7        5.81        5.43      0.70 o
   1  -4   7       45.43       45.06      1.15 o
   2  -4   7      145.00      134.35      2.34 o
   3  -4   7       23.41       18.73      1.41 o
   4  -4   7        0.26        0.58      1.06 o
   5  -4   7       10.81       10.95      2.43 o
   6  -4   7        5.76        4.51      2.71 o
  -7  -3   7        0.32        0.90      1.94 o
  -6  -3   7        0.96        2.11      2.07 o
  -5  -3   7        0.03        1.55      1.86 o
  -4  -3   7        0.40        2.49      1.94 o
  -3  -3   7       88.30       88.25      2.09 o
  -2  -3   7      216.49      212.83      5.21 o
  -1  -3   7      180.76      169.95      4.14 o
   0  -3   7      201.16      192.61      2.98 o
   1  -3   7      486.19      466.61      5.19 o
   2  -3   7      191.79      204.41      1.96 o
   3  -3   7        1.09        2.15      0.35 o
   4  -3   7       31.43       31.81      2.81 o
   5  -3   7        0.00       -1.66      2.04 o
   6  -3   7        0.45        0.71      2.13 o
  -7  -2   7        4.00        1.11      2.19 o
  -6  -2   7        7.46        8.87      2.39 o
  -5  -2   7       24.47       24.83      2.59 o
  -4  -2   7       32.47       31.75      1.24 o
  -3  -2   7       13.95       13.08      0.93 o
  -2  -2   7        0.22        0.27      0.58 o
  -1  -2   7       31.53       32.99      1.13 o
   0  -2   7      186.02      193.20      2.06 o
   1  -2   7       22.00       22.19      1.31 o
   2  -2   7        4.34        4.08      0.58 o
   3  -2   7        8.69        6.27      0.68 o
   4  -2   7        0.92        0.81      0.62 o
   5  -2   7        6.12        6.68      2.09 o
   6  -2   7        2.45        2.22      2.25 o
   7  -2   7        6.16        6.41      2.80 o
  -7  -1   7        0.04        0.65      2.03 o
  -6  -1   7        0.20        1.59      1.92 o
  -5  -1   7       10.08        7.85      1.14 o
  -4  -1   7        2.07        2.22      0.58 o
  -3  -1   7       24.97       26.77      1.23 o
  -2  -1   7      270.20      278.06      5.32 o
  -1  -1   7       50.12       45.46      1.05 o
   0  -1   7        0.02        0.23      0.39 o
   1  -1   7      286.29      303.81      2.66 o
   2  -1   7      102.09      102.41      1.57 o
   3  -1   7       45.04       48.80      1.21 o
   4  -1   7       21.11       26.43      1.31 o
   5  -1   7       12.58       13.19      1.67 o
   6  -1   7        0.56        2.17      2.25 o
   7  -1   7        0.20       -0.70      2.06 o
  -6   0   7        0.09       -0.67      2.08 o
  -5   0   7        8.15        5.74      1.20 o
  -4   0   7       51.40       51.09      1.30 o
  -3   0   7       27.03       29.29      0.80 o
  -2   0   7        0.71        0.81      0.79 o
  -1   0   7       23.13       24.51      0.89 o
   0   0   7      579.46      606.07      7.56 o
   1   0   7       22.30       23.35      0.77 o
   2   0   7      178.86      187.52      2.30 o
   3   0   7      200.46      189.80      2.05 o
   4   0   7       49.41       43.84      0.93 o
   5   0   7       12.35       11.86      1.20 o
   6   0   7        0.46        0.19      0.99 o
   7   0   7        0.81        1.62      2.44 o
  -6   1   7        2.56        2.25      1.47 o
  -5   1   7       31.50       32.84      1.91 o
  -4   1   7       19.49       19.31      0.97 o
  -3   1   7        3.08        1.66      0.45 o
  -2   1   7       80.55       79.10      2.08 o
  -1   1   7      107.41       89.82      2.03 o
   0   1   7       54.84       64.56      2.80 o
   1   1   7       67.80       61.34      2.55 o
   2   1   7       23.27       33.01      0.85 o
   3   1   7      184.85      177.49      2.05 o
   4   1   7      124.94      123.20      3.51 o
   5   1   7        0.09        0.02      0.34 o
   6   1   7       35.97       35.03      1.89 o
   7   1   7        5.24        5.78      1.37 o
  -6   2   7        2.00        3.16      1.93 o
  -5   2   7        4.73        5.96      1.44 o
  -4   2   7        4.25        5.75      0.80 o
  -3   2   7        2.19        2.63      0.62 o
  -2   2   7       13.95       13.55      1.30 o
  -1   2   7      531.63      515.39      4.80 o
   0   2   7      486.82      464.23      3.31 o
   1   2   7      324.77      331.81      2.54 o
   2   2   7      246.42      257.34      2.06 o
   3   2   7       41.65       43.68      2.30 o
   4   2   7       90.84       72.25      2.99 o
   5   2   7      164.77      153.90      4.50 o
   6   2   7        5.31        6.86      1.79 o
   7   2   7        2.37        2.07      1.83 o
   8   2   7        3.68        3.75      1.57 o
  -6   3   7        4.68        3.89      2.37 o
  -5   3   7        6.67       10.36      2.33 o
  -4   3   7       17.20       21.22      1.85 o
  -3   3   7       35.99       37.27      1.28 o
  -2   3   7       32.20       31.22      1.74 o
  -1   3   7      174.69      166.44      3.63 o
   0   3   7      215.96      222.37      3.41 o
   1   3   7      178.62      198.64      1.76 o
   2   3   7       11.52       11.19      0.71 o
   3   3   7       53.12       56.23      2.69 o
   4   3   7       67.33       67.77      3.10 o
   5   3   7      166.58      171.57      4.89 o
   6   3   7       17.63       15.22      2.17 o
   7   3   7        5.81        9.88      2.28 o
   8   3   7       17.80       18.34      3.02 o
  -5   4   7        0.00        1.09      2.30 o
  -4   4   7        0.25        0.27      1.82 o
  -3   4   7        3.13        3.59      2.00 o
  -2   4   7        1.07        2.47      1.72 o
  -1   4   7      102.48       97.19      2.05 o
   0   4   7      451.51      406.29      4.60 o
   1   4   7       57.52       56.95      1.51 o
   2   4   7      174.99      177.24      5.72 o
   3   4   7      281.12      243.78     18.38 o
   4   4   7      208.78      217.70      5.33 o
   5   4   7       62.27       60.87      3.32 o
   6   4   7        8.46        8.44      1.94 o
   7   4   7        5.50       11.21      2.25 o
   8   4   7        0.96        0.51      2.18 o
  -5   5   7        3.03        2.35      2.27 o
  -4   5   7        3.91        2.80      2.08 o
  -3   5   7        5.36        4.30      2.17 o
  -2   5   7       22.35       24.98      2.68 o
  -1   5   7        8.68        7.65      1.80 o
   0   5   7        0.06        0.68      0.73 o
   1   5   7       38.18       42.39      1.40 o
   2   5   7       78.84       81.79      2.38 o
   3   5   7       23.40       26.50      1.02 o
   4   5   7        0.74        0.61      1.44 o
   5   5   7        0.77        0.60      1.74 o
   6   5   7       13.19        9.89      2.09 o
   7   5   7       10.75       13.23      2.49 o
   8   5   7        5.97        6.10      2.45 o
  -4   6   7        0.22       -0.36      2.62 o
  -3   6   7        3.05        3.82      2.56 o
  -2   6   7        0.03        0.59      1.92 o
  -1   6   7       10.19       10.63      1.47 o
   0   6   7       14.50       14.81      1.75 o
   1   6   7      118.17      107.36      2.09 o
   2   6   7       31.14       31.61      1.77 o
   3   6   7        0.15        1.21      1.74 o
   4   6   7       41.05       44.21      3.06 o
   5   6   7       85.88       81.92      4.03 o
   6   6   7       11.09       13.16      2.43 o
   7   6   7        0.81        4.10      2.29 o
  -3   7   7        0.01        0.72      2.41 o
  -2   7   7        0.28        0.51      1.38 o
  -1   7   7        6.34        5.08      1.44 o
   0   7   7       26.43       25.95      2.27 o
   1   7   7       17.49       16.61      1.12 o
   2   7   7        0.01        0.03      1.18 o
   3   7   7       35.63       34.05      2.75 o
   4   7   7        7.20        6.99      2.02 o
   5   7   7       12.55       17.73      2.49 o
   6   7   7       20.39       25.94      2.90 o
   7   7   7        0.04        1.79      2.34 o
  -2   8   7       13.87       14.25      2.78 o
  -1   8   7        8.71        9.76      1.58 o
   0   8   7        6.70        8.66      1.61 o
   1   8   7        4.30        4.68      1.48 o
   2   8   7        5.20        6.93      1.55 o
   3   8   7        5.48        5.45      1.80 o
   4   8   7       10.59        9.60      2.14 o
   5   8   7       22.40       25.37      2.93 o
   6   8   7       40.41       45.63      3.66 o
   7   8   7        1.12        3.28      2.37 o
  -1   9   7        0.23        0.43      2.61 o
   0   9   7        4.85        3.89      1.49 o
   1   9   7       28.86       30.23      2.15 o
   2   9   7       12.17       11.61      2.51 o
   3   9   7        8.35        5.58      2.08 o
   4   9   7       78.85       83.47      4.33 o
   5   9   7       26.87       34.77      3.38 o
   6   9   7        0.31        0.97      2.30 o
   1  10   7        0.00        1.02      2.69 o
   2  10   7        9.50        8.81      2.15 o
   3  10   7       17.90       22.26      3.00 o
   4  10   7        1.73        2.12      2.14 o
   5  10   7       24.05       25.73      3.27 o
   3  11   7       10.05        8.23      2.53 o
   4  11   7        5.70        3.16      2.50 o
  -3  -9   8        3.77        4.95      2.24 o
  -2  -9   8        0.51        1.60      2.26 o
  -1  -9   8        1.48        1.65      2.18 o
   0  -9   8        2.15        3.11      2.21 o
  -5  -8   8        0.13        0.05      2.25 o
  -4  -8   8        6.48        9.02      2.43 o
  -3  -8   8        2.70        5.51      2.37 o
  -2  -8   8        0.07        1.00      1.97 o
  -1  -8   8        4.88        5.38      2.58 o
   0  -8   8        1.23        0.70      2.44 o
   1  -8   8        2.95        2.60      2.09 o
   2  -8   8        1.90        2.61      1.77 o
  -5  -7   8        5.88        6.43      2.11 o
  -4  -7   8        1.57        0.56      2.27 o
  -3  -7   8        1.85        2.74      2.34 o
  -2  -7   8        2.49        3.10      2.22 o
  -1  -7   8        2.46        3.91      2.21 o
   0  -7   8        5.72        9.02      2.14 o
   1  -7   8        3.62        6.19      2.68 o
   2  -7   8        0.19        1.20      1.58 o
   3  -7   8        0.02       -0.31      1.55 o
   4  -7   8        1.42        1.31      2.66 o
  -6  -6   8       12.21       16.52      3.03 o
  -5  -6   8        4.66        5.05      2.33 o
  -4  -6   8        2.53        2.65      1.94 o
  -3  -6   8        0.98        2.49      2.17 o
  -2  -6   8        4.83        5.58      1.93 o
  -1  -6   8        9.22        7.28      2.13 o
   0  -6   8       10.78       12.68      2.21 o
   1  -6   8       14.54       16.98      1.64 o
   2  -6   8       15.14       16.40      1.74 o
   3  -6   8        3.19        4.71      1.72 o
   4  -6   8        0.15        0.74      1.49 o
   5  -6   8        2.29        4.54      2.30 o
  -6  -5   8        3.29        2.97      2.24 o
  -5  -5   8        9.13       12.20      2.51 o
  -4  -5   8        4.78        7.47      2.23 o
  -3  -5   8       42.16       41.97      3.20 o
  -2  -5   8       70.89       70.79      3.66 o
  -1  -5   8        0.67        1.36      1.82 o
   0  -5   8       24.04       25.24      2.63 o
   1  -5   8       25.49       27.82      2.20 o
   2  -5   8        2.29        1.92      1.36 o
   3  -5   8        0.05        0.29      0.89 o
   4  -5   8        4.22        3.75      1.55 o
   5  -5   8        0.87       -0.32      2.22 o
  -6  -4   8        4.85        6.73      2.42 o
  -5  -4   8       16.00       12.60      2.36 o
  -4  -4   8       46.10       42.03      3.22 o
  -3  -4   8        2.19        3.37      1.89 o
  -2  -4   8       22.90       19.54      2.43 o
  -1  -4   8        5.18        3.58      0.69 o
   0  -4   8        1.70        1.09      1.08 o
   1  -4   8      474.21      457.10      5.80 o
   2  -4   8       94.36       88.32      2.04 o
   3  -4   8        4.75        6.15      1.12 o
   4  -4   8       31.98       37.12      1.92 o
   5  -4   8        7.91       11.09      2.74 o
  -6  -3   8        0.01        0.00      1.83 o
  -5  -3   8        0.00        1.14      1.75 o
  -4  -3   8       47.39       48.61      3.31 o
  -3  -3   8       62.89       61.20      3.28 o
  -2  -3   8        0.03        0.43      0.69 o
  -1  -3   8      106.80      110.14      1.61 o
   0  -3   8      337.98      326.79      3.94 o
   1  -3   8       12.03       11.90      0.76 o
   2  -3   8       14.91       10.78      0.70 o
   3  -3   8       15.32       18.03      0.71 o
   4  -3   8        0.54        1.33      0.90 o
   5  -3   8        0.55        1.16      2.09 o
   6  -3   8        0.25        0.85      2.54 o
  -6  -2   8        5.70        9.46      2.50 o
  -5  -2   8       35.37       37.71      3.13 o
  -4  -2   8        9.77       10.27      2.21 o
  -3  -2   8       24.58       23.49      2.18 o
  -2  -2   8        0.44        0.64      0.40 o
  -1  -2   8      106.54      106.54      1.48 o
   0  -2   8        0.75        0.80      0.67 o
   1  -2   8       13.21       14.82      0.97 o
   2  -2   8       97.22       85.91      1.67 o
   3  -2   8       83.76       75.33      1.37 o
   4  -2   8        4.84        4.86      0.72 o
   5  -2   8        9.58       14.00      2.50 o
   6  -2   8       25.84       23.63      3.04 o
  -6  -1   8        4.48        3.99      2.38 o
  -5  -1   8        1.82        1.20      2.02 o
  -4  -1   8        3.57        4.76      0.98 o
  -3  -1   8       40.60       42.28      1.12 o
  -2  -1   8        2.12        2.99      0.67 o
  -1  -1   8        0.80        1.29      0.63 o
   0  -1   8      101.53      116.94      1.44 o
   1  -1   8        2.52        3.31      1.01 o
   2  -1   8        7.05        6.49      0.66 o
   3  -1   8        2.65        2.30      0.67 o
   4  -1   8       30.73       29.74      1.12 o
   5  -1   8       30.38       28.48      1.16 o
   6  -1   8        6.65        9.09      2.59 o
   7  -1   8        1.78        2.68      2.39 o
  -6   0   8        0.54        2.19      2.46 o
  -5   0   8       33.43       30.32      2.34 o
  -4   0   8       27.80       28.90      1.60 o
  -3   0   8       11.70       11.46      1.14 o
  -2   0   8        1.76        2.23      0.91 o
  -1   0   8      281.53      267.97      3.29 o
   0   0   8       55.81       41.77      0.86 o
   1   0   8       39.04       39.22      1.06 o
   2   0   8       26.64       29.29      0.97 o
   3   0   8       15.88       16.15      0.83 o
   4   0   8       40.77       39.24      1.15 o
   5   0   8        8.66        8.88      0.79 o
   6   0   8       20.92       22.92      1.72 o
   7   0   8        0.06        2.02      2.45 o
  -6   1   8       14.08       14.28      3.04 o
  -5   1   8       14.58       16.24      1.69 o
  -4   1   8        1.34        1.47      1.23 o
  -3   1   8       46.17       44.80      5.34 o
  -2   1   8       49.20       43.47      1.73 o
  -1   1   8      130.23      143.90      2.64 o
   0   1   8      163.90      163.05      2.75 o
   1   1   8       25.62       21.54      0.90 o
   2   1   8       79.57       73.32      1.20 o
   3   1   8       74.48       73.68      2.00 o
   4   1   8       58.25       51.25      1.12 o
   5   1   8      115.79      112.60      3.73 o
   6   1   8        0.63        1.05      1.14 o
   7   1   8        0.02       -0.18      1.17 o
  -5   2   8       11.57       14.02      1.83 o
  -4   2   8        5.75        6.03      1.37 o
  -3   2   8        0.50        2.13      1.21 o
  -2   2   8       78.51       76.42      2.31 o
  -1   2   8      202.95      183.28      4.03 o
   0   2   8      484.63      460.97      8.10 o
   1   2   8      311.08      310.75      7.83 o
   2   2   8       49.63       39.60      0.90 o
   3   2   8       29.25       25.04      2.03 o
   4   2   8      150.55      139.75      4.06 o
   5   2   8        2.75        3.18      1.61 o
   6   2   8       14.36       13.61      1.92 o
   7   2   8        0.11        0.17      1.72 o
   8   2   8        4.53        3.37      2.03 o
  -5   3   8        9.32        7.97      2.30 o
  -4   3   8       14.73       19.33      1.85 o
  -3   3   8       14.18       13.71      1.66 o
  -2   3   8       57.92       49.32      2.05 o
  -1   3   8       32.58       30.38      0.85 o
   0   3   8        3.21        3.64      0.50 o
   1   3   8      165.93      174.58      2.05 o
   2   3   8       45.00       42.82      1.42 o
   3   3   8      105.44       95.25      3.49 o
   4   3   8      713.08      685.66      9.08 o
   5   3   8       70.50       74.98      3.50 o
   6   3   8        0.98        1.86      1.65 o
   7   3   8       22.90       23.05      2.71 o
   8   3   8        5.66        3.07      2.22 o
  -5   4   8        3.43        1.52      2.24 o
  -4   4   8        8.83        5.29      2.43 o
  -3   4   8        0.00        1.62      1.97 o
  -2   4   8        4.12        3.07      1.34 o
  -1   4   8      140.57      128.49      3.29 o
   0   4   8       82.44       77.33      1.38 o
   1   4   8       21.59       25.63      1.27 o
   2   4   8       30.81       29.58      1.19 o
   3   4   8       81.33       75.52      2.80 o
   4   4   8       13.92       11.03      1.95 o
   5   4   8        1.21        1.87      1.82 o
   6   4   8        9.50       12.70      2.16 o
   7   4   8       11.20       14.20      2.55 o
   8   4   8        4.16        5.27      2.10 o
  -4   5   8        0.54        3.05      2.19 o
  -3   5   8       11.47       12.42      2.78 o
  -2   5   8        9.97       11.20      2.44 o
  -1   5   8        0.33        0.71      1.62 o
   0   5   8        0.71        1.50      0.83 o
   1   5   8       17.84       20.24      1.16 o
   2   5   8        0.08        1.23      1.65 o
   3   5   8        9.36        9.06      0.72 o
   4   5   8       31.12       24.60      2.39 o
   5   5   8       70.47       61.33      3.48 o
   6   5   8       30.43       35.37      3.00 o
   7   5   8        6.23        5.30      2.40 o
   8   5   8        0.64        1.29      2.12 o
  -4   6   8        0.11        2.27      2.52 o
  -3   6   8        0.04       -0.39      2.31 o
  -2   6   8        0.43       -0.68      2.18 o
  -1   6   8        0.46        0.70      1.42 o
   0   6   8       65.85       64.95      2.45 o
   1   6   8        9.78        7.49      0.98 o
   2   6   8       16.81       18.35      1.58 o
   3   6   8        0.63        0.56      1.68 o
   4   6   8       27.13       30.64      2.79 o
   5   6   8       29.76       32.87      2.97 o
   6   6   8        2.66        1.84      1.84 o
   7   6   8        0.00       -0.13      2.08 o
  -3   7   8        0.14        1.46      2.91 o
  -2   7   8        3.73        2.99      1.62 o
  -1   7   8       19.43       22.22      1.89 o
   0   7   8       20.78       25.62      1.88 o
   1   7   8        0.72        1.88      0.88 o
   2   7   8       44.24       42.04      2.16 o
   3   7   8        8.68        7.85      2.02 o
   4   7   8        0.50        1.58      2.01 o
   5   7   8        0.93        1.59      1.78 o
   6   7   8        8.89        7.95      2.54 o
   7   7   8        0.02        1.10      2.27 o
  -2   8   8        6.07        6.99      2.51 o
  -1   8   8        2.22        4.09      1.51 o
   0   8   8        0.11       -0.27      1.52 o
   1   8   8       13.42       12.77      2.22 o
   2   8   8        5.63        4.68      1.01 o
   3   8   8        5.84        4.56      1.98 o
   4   8   8       23.08       25.27      2.65 o
   5   8   8       48.05       52.33      3.74 o
   6   8   8        2.27        1.76      2.33 o
   0   9   8       14.63       15.82      1.95 o
   1   9   8        9.26       10.73      1.83 o
   2   9   8        9.41       10.45      1.90 o
   3   9   8       68.40       76.10      4.14 o
   4   9   8       18.27       21.30      2.78 o
   5   9   8        3.55        3.35      2.00 o
   6   9   8        0.05        1.05      2.24 o
   1  10   8        0.70        0.16      2.77 o
   2  10   8        3.40        5.33      2.01 o
   3  10   8        3.81        1.22      2.37 o
   4  10   8       34.20       37.91      3.58 o
   5  10   8       10.30       10.96      2.63 o
  -4  -8   9        0.30        1.25      2.55 o
  -3  -8   9        1.06        2.39      2.04 o
  -2  -8   9        0.61       -0.59      2.02 o
  -1  -8   9        0.45        0.25      2.14 o
   0  -8   9        2.68        3.75      2.63 o
   1  -8   9        2.79        5.82      2.49 o
   2  -8   9        4.40        4.84      1.83 o
  -5  -7   9        5.22        6.03      2.27 o
  -4  -7   9        4.98        4.14      2.16 o
  -3  -7   9        0.27       -0.40      2.09 o
  -2  -7   9        3.74        7.20      2.40 o
  -1  -7   9       25.58       22.19      2.78 o
   0  -7   9        2.49        2.71      1.98 o
   1  -7   9        1.93        1.94      2.17 o
   2  -7   9        0.06        0.25      1.66 o
   3  -7   9        0.16        1.57      1.66 o
  -5  -6   9        1.13        0.30      2.34 o
  -4  -6   9        3.39        6.35      2.32 o
  -3  -6   9        9.26       12.51      2.50 o
  -2  -6   9        6.32        6.30      2.16 o
  -1  -6   9       10.13        7.71      2.03 o
   0  -6   9        7.65        9.93      2.30 o
   1  -6   9        0.19       -0.06      1.37 o
   2  -6   9        6.04        8.40      1.63 o
   3  -6   9        0.90       -0.92      1.49 o
   4  -6   9        0.84        2.28      1.67 o
  -6  -5   9        9.76       10.13      2.70 o
  -5  -5   9        8.56        7.97      2.52 o
  -4  -5   9       35.96       30.95      3.17 o
  -3  -5   9       58.87       54.44      3.54 o
  -2  -5   9        6.36        7.81      2.13 o
  -1  -5   9       24.29       22.26      2.40 o
   0  -5   9       16.86       17.15      2.41 o
   1  -5   9        0.36        0.02      1.16 o
   2  -5   9        0.03        0.07      1.36 o
   3  -5   9        2.12        2.09      0.98 o
   4  -5   9        0.02       -0.41      1.47 o
   5  -5   9        4.29        4.44      1.71 o
  -6  -4   9        1.76        1.31      2.29 o
  -5  -4   9       20.49       21.82      3.01 o
  -4  -4   9        0.55        1.85      2.12 o
  -3  -4   9       26.85       27.44      2.69 o
  -2  -4   9        2.45        4.82      2.11 o
  -1  -4   9       15.10       15.08      2.28 o
   0  -4   9      209.64      196.86      3.51 o
   1  -4   9       51.51       50.71      2.07 o
   2  -4   9        6.52        7.41      1.03 o
   3  -4   9       14.19       13.70      1.21 o
   4  -4   9        0.05        1.20      0.97 o
   5  -4   9        2.20        5.67      1.52 o
  -6  -3   9        2.01        2.87      2.42 o
  -5  -3   9       29.83       35.30      3.41 o
  -4  -3   9       36.63       33.70      2.90 o
  -3  -3   9        0.15        0.32      1.79 o
  -2  -3   9       80.74       90.69      3.99 o
  -1  -3   9      156.46      135.58      1.86 o
   0  -3   9        2.81        2.51      1.02 o
   1  -3   9        2.82        2.68      0.90 o
   2  -3   9        0.61        1.32      0.59 o
   3  -3   9       13.27        9.19      0.65 o
   4  -3   9        0.23        0.75      0.95 o
   5  -3   9        0.15        0.63      1.02 o
   6  -3   9       14.44       14.47      3.16 o
  -6  -2   9        9.18       13.75      2.84 o
  -5  -2   9       11.47       13.26      2.73 o
  -4  -2   9        2.14        2.90      1.90 o
  -3  -2   9        7.16        5.99      2.00 o
  -2  -2   9        7.25        4.90      0.46 o
  -1  -2   9        1.77        2.92      0.52 o
   0  -2   9       53.27       48.81      2.65 o
   1  -2   9       46.96       42.85      1.40 o
   2  -2   9      193.76      190.73      3.27 o
   3  -2   9        1.42        1.48      0.62 o
   4  -2   9        3.38        3.26      0.71 o
   5  -2   9       20.66       22.71      1.65 o
   6  -2   9        0.23        0.79      2.36 o
  -6  -1   9        0.60       -0.51      2.51 o
  -5  -1   9        2.95        2.41      2.14 o
  -4  -1   9       13.83       14.81      1.22 o
  -3  -1   9       16.65       17.06      1.19 o
  -2  -1   9        2.72        3.65      0.81 o
  -1  -1   9        7.10        5.76      0.82 o
   0  -1   9       32.41       27.50      1.52 o
   1  -1   9       22.42       20.43      1.39 o
   2  -1   9       47.04       42.96      1.12 o
   3  -1   9       44.00       41.17      1.25 o
   4  -1   9      119.15      115.23      1.98 o
   5  -1   9       12.21       11.19      1.20 o
   6  -1   9        2.28        2.39      2.13 o
   7  -1   9        2.60        5.25      2.54 o
  -6   0   9        6.04        6.19      2.33 o
  -5   0   9       31.24       35.94      3.29 o
  -4   0   9       20.82       23.83      2.08 o
  -3   0   9       10.98       13.35      1.21 o
  -2   0   9       69.61       61.47      1.95 o
  -1   0   9      131.47      110.93      3.67 o
   0   0   9       46.97       44.13      0.90 o
   1   0   9       19.82       22.32      0.91 o
   2   0   9       17.46       17.92      0.83 o
   3   0   9       13.43       13.16      0.84 o
   4   0   9       53.93       48.36      1.27 o
   5   0   9       19.98       21.02      1.46 o
   6   0   9        0.96        1.11      0.98 o
   7   0   9        5.07        4.56      2.81 o
  -5   1   9        0.14        0.03      1.40 o
  -4   1   9        1.97        2.82      1.25 o
  -3   1   9        2.04        2.53      1.11 o
  -2   1   9       68.78       68.29      2.55 o
  -1   1   9      126.78      115.22      2.54 o
   0   1   9      165.94      161.26      2.93 o
   1   1   9       17.94       18.44      0.81 o
   2   1   9        0.32        0.21      0.50 o
   3   1   9      102.47      102.22      1.74 o
   4   1   9      109.83       92.41      0.98 o
   5   1   9        3.13        2.69      1.11 o
   6   1   9        0.96        1.17      1.08 o
   7   1   9        7.25        6.63      1.46 o
  -5   2   9        9.86        9.91      2.29 o
  -4   2   9       23.13       21.75      1.89 o
  -3   2   9       56.22       58.97      2.96 o
  -2   2   9       58.54       60.35      2.18 o
  -1   2   9      280.71      272.47      4.97 o
   0   2   9      438.71      415.01      4.00 o
   1   2   9        0.74        0.78      0.90 o
   2   2   9       50.73       51.24      1.49 o
   3   2   9        1.64        1.27      0.42 o
   4   2   9       67.39       61.87      3.03 o
   5   2   9        4.11        4.74      1.73 o
   6   2   9        1.64        3.08      1.57 o
   7   2   9       21.82       24.62      2.00 o
  -5   3   9        2.25        0.89      2.35 o
  -4   3   9        1.22        0.70      1.55 o
  -3   3   9        5.28        4.42      1.42 o
  -2   3   9        1.36        1.25      1.21 o
  -1   3   9       53.01       53.51      3.36 o
   0   3   9      221.96      218.38      4.02 o
   1   3   9       36.91       38.43      1.58 o
   2   3   9       43.34       43.75      1.43 o
   3   3   9      520.03      462.15      7.48 o
   4   3   9       19.27       20.57      2.11 o
   5   3   9        0.42        2.12      1.75 o
   6   3   9       19.96       21.85      2.47 o
   7   3   9        0.29       -0.94      1.88 o
   8   3   9        0.02        1.43      2.23 o
  -5   4   9        3.56        3.45      2.67 o
  -4   4   9        3.75        2.70      2.04 o
  -3   4   9        6.84        7.80      2.15 o
  -2   4   9       35.26       31.75      2.56 o
  -1   4   9       22.91       22.79      1.80 o
   0   4   9       30.99       32.97      1.14 o
   1   4   9      189.01      184.18      2.83 o
   2   4   9      111.47       55.25     42.15 o
   3   4   9        7.00        5.05      0.51 o
   4   4   9        0.57        0.11      1.67 o
   5   4   9       27.04       31.07      2.85 o
   6   4   9       16.93       16.38      2.42 o
   7   4   9       13.93       14.37      2.61 o
   8   4   9        0.66        1.59      2.33 o
  -4   5   9        6.37        5.34      2.33 o
  -3   5   9        4.90        5.91      2.51 o
  -2   5   9        0.08        1.65      2.17 o
  -1   5   9        0.21        0.89      1.80 o
   0   5   9        4.74        3.29      1.07 o
   1   5   9        0.64        0.83      0.88 o
   2   5   9       15.82       14.57      2.08 o
   3   5   9        0.18       -0.82      1.61 o
   4   5   9       25.74       26.29      2.63 o
   5   5   9       47.58       51.73      3.50 o
   6   5   9        0.79        0.34      2.16 o
   7   5   9        1.87        1.85      1.87 o
  -3   6   9        3.18        4.83      2.35 o
  -2   6   9        0.17        1.35      2.45 o
  -1   6   9        5.83        4.80      2.26 o
   0   6   9       18.41       16.37      1.69 o
   1   6   9        7.56        7.82      1.06 o
   2   6   9        4.23        2.99      1.18 o
   3   6   9        4.74        6.43      2.04 o
   4   6   9       63.80       81.17      4.00 o
   5   6   9       20.77       20.59      2.49 o
   6   6   9        3.70        1.48      2.27 o
   7   6   9        2.98        8.13      2.62 o
  -2   7   9        8.84       10.45      1.81 o
  -1   7   9       23.79       26.59      2.19 o
   0   7   9       11.53       14.79      1.70 o
   1   7   9       17.59       17.92      1.30 o
   2   7   9        6.35        7.31      1.08 o
   3   7   9        2.60        6.83      2.11 o
   4   7   9        0.19        0.95      1.65 o
   5   7   9       19.54       20.59      2.94 o
   6   7   9        0.03        0.98      1.93 o
   7   7   9        0.31        0.31      2.42 o
  -1   8   9        0.03        0.17      1.53 o
   0   8   9       15.66       14.74      1.94 o
   1   8   9       22.03       20.22      1.95 o
   2   8   9        8.60        7.66      1.17 o
   3   8   9       19.22       17.83      2.46 o
   4   8   9       31.68       33.34      3.22 o
   5   8   9        6.98       11.06      2.58 o
   6   8   9        5.64        6.65      2.28 o
   0   9   9       13.60       13.23      1.90 o
   1   9   9       10.42       11.22      1.82 o
   2   9   9       38.24       44.20      2.64 o
   3   9   9       12.55       11.44      2.54 o
   4   9   9        6.73        7.41      2.50 o
   5   9   9        0.49       -0.09      2.37 o
   2  10   9        4.75        5.21      1.89 o
   3  10   9       17.62       15.65      2.63 o
   4  10   9        6.07        6.90      2.23 o
  -3  -8  10        3.48        3.13      2.32 o
  -2  -8  10        1.12        2.11      2.33 o
  -1  -8  10        5.96       10.01      2.70 o
   0  -8  10        4.26        3.76      2.16 o
   1  -8  10        0.06        0.61      2.71 o
  -4  -7  10        0.03        1.28      2.38 o
  -3  -7  10        0.30        0.58      2.10 o
  -2  -7  10        5.22        5.66      2.13 o
  -1  -7  10        4.98        4.63      2.61 o
   0  -7  10        4.42        5.36      2.41 o
   1  -7  10        0.32        0.09      2.19 o
   2  -7  10        1.64        1.68      1.52 o
   3  -7  10        8.94       11.78      2.49 o
  -5  -6  10        5.53        5.50      2.25 o
  -4  -6  10        4.84        6.46      2.62 o
  -3  -6  10       17.33       17.75      2.89 o
  -2  -6  10       50.20       52.71      3.89 o
  -1  -6  10        7.06        8.80      2.47 o
   0  -6  10        2.35        2.31      2.02 o
   1  -6  10       33.18       42.13      3.70 o
   2  -6  10       17.60       22.19      2.00 o
   3  -6  10        0.34        0.46      1.67 o
   4  -6  10        0.28       -0.34      2.50 o
  -5  -5  10        3.38        3.73      2.11 o
  -4  -5  10       24.57       20.94      3.03 o
  -3  -5  10       13.99       20.29      2.93 o
  -2  -5  10        0.24        0.80      1.84 o
  -1  -5  10        3.69        2.71      2.00 o
   0  -5  10        0.05        0.28      1.80 o
   1  -5  10        0.88        0.33      1.23 o
   2  -5  10       31.32       31.37      2.09 o
   3  -5  10        4.57        5.09      2.58 o
   4  -5  10        4.31        5.54      2.08 o
  -5  -4  10        0.62        1.30      2.29 o
  -4  -4  10       15.12       18.38      2.60 o
  -3  -4  10       46.24       53.29      3.59 o
  -2  -4  10       95.76       99.35      4.45 o
  -1  -4  10       83.80       79.66      3.86 o
   0  -4  10       25.33       21.81      2.54 o
   1  -4  10       16.84       20.64      1.63 o
   2  -4  10       16.11       20.88      1.36 o
   3  -4  10        0.15        0.31      1.00 o
   4  -4  10        0.70        2.24      1.07 o
   5  -4  10        0.00       -0.53      2.08 o
  -5  -3  10        4.53        4.07      2.49 o
  -4  -3  10        2.15        2.78      2.19 o
  -3  -3  10       51.63       51.90      3.49 o
  -2  -3  10       33.45       33.37      2.74 o
  -1  -3  10        0.30        0.64      1.74 o
   0  -3  10       45.95       43.90      1.74 o
   1  -3  10        0.37        0.56      1.05 o
   2  -3  10       23.63       16.04      0.97 o
   3  -3  10        5.88        4.30      1.00 o
   4  -3  10        0.42        0.77      0.97 o
   5  -3  10        7.40        8.01      1.57 o
   6  -3  10        0.52        1.74      2.29 o
  -6  -2  10        0.25        3.04      2.11 o
  -5  -2  10        0.76        0.63      2.06 o
  -4  -2  10        4.41        4.73      2.11 o
  -3  -2  10       19.91       21.67      2.43 o
  -2  -2  10       79.89       90.23      3.93 o
  -1  -2  10        9.49       10.03      1.93 o
   0  -2  10       23.64       25.56      2.33 o
   1  -2  10      159.88      165.10      3.76 o
   2  -2  10        0.19       -0.12      0.65 o
   3  -2  10       25.19       24.94      1.34 o
   4  -2  10        9.01        9.10      1.08 o
   5  -2  10        2.74        2.73      1.94 o
   6  -2  10        0.75        0.69      2.54 o
  -5  -1  10        2.10        2.81      1.92 o
  -4  -1  10       23.28       23.21      2.85 o
  -3  -1  10        7.22        6.50      1.91 o
  -2  -1  10        1.63        0.98      1.75 o
  -1  -1  10      110.90      106.53      3.85 o
   0  -1  10      136.26      134.68      5.93 o
   1  -1  10        3.17        3.13      1.10 o
   2  -1  10      137.65      128.93      1.86 o
   3  -1  10      126.45      132.80      1.92 o
   4  -1  10       12.22        8.87      0.89 o
   5  -1  10        2.82        4.16      2.04 o
   6  -1  10        3.99        3.42      2.32 o
  -5   0  10       11.44       10.69      2.57 o
  -4   0  10       10.89       12.68      1.42 o
  -3   0  10        5.48        5.33      1.17 o
  -2   0  10        2.49        2.61      1.84 o
  -1   0  10       15.36       19.74      2.16 o
   0   0  10        2.42        1.78      0.32 o
   1   0  10       33.82       33.01      1.10 o
   2   0  10       24.12       24.64      0.96 o
   3   0  10      224.65      218.61      2.55 o
   4   0  10       17.81       19.09      0.97 o
   5   0  10        1.89        3.05      1.01 o
   6   0  10       18.18       18.98      2.91 o
   7   0  10        7.12        5.91      2.38 o
  -5   1  10        0.58        2.69      2.39 o
  -4   1  10        1.33        0.99      1.19 o
  -3   1  10       38.42       38.66      1.92 o
  -2   1  10      105.25      100.15      2.62 o
  -1   1  10      158.17      159.30      3.07 o
   0   1  10       64.10       62.12      2.11 o
   1   1  10       97.46       94.85      3.53 o
   2   1  10      237.16      227.49      3.06 o
   3   1  10       34.24       33.65      1.07 o
   4   1  10       29.76       23.19      1.72 o
   5   1  10       42.56       41.81      2.00 o
   6   1  10        7.80        8.80      1.36 o
   7   1  10        2.36        1.99      2.09 o
  -5   2  10        6.07        6.69      2.81 o
  -4   2  10       32.83       34.05      2.88 o
  -3   2  10       29.76       32.34      4.25 o
  -2   2  10       13.87       13.87      1.49 o
  -1   2  10       12.98        9.22      1.25 o
   0   2  10        1.45        0.63      1.05 o
   1   2  10       23.68       21.91      2.05 o
   2   2  10      145.08      144.06      2.17 o
   3   2  10      300.20      278.81      7.80 o
   4   2  10        6.28        6.09      1.72 o
   5   2  10        9.75       12.31      2.03 o
   6   2  10       22.23       27.71      2.62 o
   7   2  10       13.29       14.95      1.75 o
  -5   3  10        0.00       -0.20      2.35 o
  -4   3  10        0.03        0.53      1.62 o
  -3   3  10        4.79        4.91      1.40 o
  -2   3  10       60.52       58.21      2.36 o
  -1   3  10       73.25       71.59      2.41 o
   0   3  10       45.68       39.80      2.01 o
   1   3  10      197.03      201.49      7.83 o
   2   3  10      292.59      273.91      2.96 o
   3   3  10        0.02       -0.46      1.69 o
   4   3  10       13.76       15.46      2.08 o
   5   3  10       75.13       69.83      3.60 o
   6   3  10        0.01       -0.31      1.95 o
   7   3  10        0.05        0.08      2.18 o
   8   3  10        0.11       -0.40      2.03 o
  -4   4  10        8.17        6.96      2.56 o
  -3   4  10       20.56       19.86      2.28 o
  -2   4  10        0.10        1.30      1.28 o
  -1   4  10        0.64        1.09      1.26 o
   0   4  10      198.88      200.16      4.09 o
   1   4  10      115.54      105.56      2.01 o
   2   4  10       30.91       31.05      1.78 o
   3   4  10       20.53       20.58      2.26 o
   4   4  10        0.78        0.75      1.52 o
   5   4  10       11.39       11.01      2.09 o
   6   4  10        5.74        4.72      1.84 o
   7   4  10        2.56        2.07      2.07 o
   8   4  10        5.53        5.39      2.32 o
  -4   5  10        1.40        2.27      2.52 o
  -3   5  10        3.79        3.76      2.54 o
  -2   5  10        3.64        4.82      2.34 o
  -1   5  10        2.79        3.64      2.11 o
   0   5  10        2.28        4.65      2.06 o
   1   5  10       77.20       69.28      1.99 o
   2   5  10        0.01        0.77      1.10 o
   3   5  10        7.36        9.38      1.95 o
   4   5  10       71.02       74.17      3.73 o
   5   5  10       18.00       16.94      2.44 o
   6   5  10        6.55        7.56      2.15 o
   7   5  10        1.95        2.06      1.93 o
  -3   6  10        0.44        2.07      2.57 o
  -2   6  10        0.08        0.45      2.05 o
  -1   6  10        5.85        7.31      2.40 o
   0   6  10       37.53       38.23      2.16 o
   1   6  10       40.44       39.92      1.70 o
   2   6  10       16.21       19.67      1.62 o
   3   6  10       60.01       63.57      3.74 o
   4   6  10       19.73       15.75      2.51 o
   5   6  10       18.79       19.64      2.55 o
   6   6  10       10.66       11.15      2.51 o
   7   6  10        1.47        0.40      2.23 o
  -2   7  10        4.68        6.09      1.99 o
  -1   7  10        5.00        4.82      1.74 o
   0   7  10        0.00        1.17      1.47 o
   1   7  10        3.34        2.57      0.95 o
   2   7  10        3.55        3.54      1.07 o
   3   7  10        2.55        4.64      2.12 o
   4   7  10       21.33       25.39      2.85 o
   5   7  10        7.70        7.74      2.48 o
   6   7  10       16.31       16.30      2.90 o
  -1   8  10        4.69        4.20      3.27 o
   0   8  10       21.57       20.51      2.10 o
   1   8  10       23.76       23.38      2.09 o
   2   8  10       38.98       36.91      2.33 o
   3   8  10       18.06       15.71      2.42 o
   4   8  10       11.43       15.39      2.80 o
   5   8  10       28.83       28.88      3.18 o
   6   8  10       20.32       18.43      2.78 o
   0   9  10        3.13        3.49      2.53 o
   1   9  10        3.47        3.05      1.86 o
   2   9  10        0.12        1.01      1.71 o
   3   9  10       15.75       17.49      2.84 o
   4   9  10        2.52        6.00      2.56 o
   5   9  10        8.95        9.46      2.80 o
   2  10  10        8.85        6.97      2.73 o
   3  10  10        4.20        4.24      2.11 o
  -3  -7  11        0.42       -0.37      2.64 o
  -2  -7  11       17.71       20.75      2.91 o
  -1  -7  11        8.73        8.42      2.39 o
   0  -7  11        0.86        2.14      2.49 o
   1  -7  11        3.76        5.16      2.45 o
   2  -7  11       14.41       17.22      2.08 o
  -4  -6  11        1.65        4.18      2.48 o
  -3  -6  11       32.55       35.19      3.59 o
  -2  -6  11        2.25        3.47      2.45 o
  -1  -6  11       10.49       11.09      2.36 o
   0  -6  11       19.26       23.13      2.82 o
   1  -6  11       19.33       24.89      2.02 o
   2  -6  11        0.05       -0.51      1.60 o
   3  -6  11        0.33        1.47      1.54 o
   4  -6  11        0.53       -0.29      2.29 o
  -4  -5  11        6.91        5.36      2.54 o
  -3  -5  11       12.20       11.37      2.39 o
  -2  -5  11       38.36       38.87      3.25 o
  -1  -5  11        5.76        3.78      2.01 o
   0  -5  11        9.66        9.30      2.24 o
   1  -5  11       41.32       45.73      2.26 o
   2  -5  11       11.78       13.72      1.73 o
   3  -5  11        7.10        5.97      1.64 o
   4  -5  11        2.26        3.48      1.70 o
  -5  -4  11        0.15        0.59      2.05 o
  -4  -4  11        8.77       12.58      2.76 o
  -3  -4  11       28.07       32.07      3.36 o
  -2  -4  11       14.82       13.77      2.55 o
  -1  -4  11        8.44        8.79      2.19 o
   0  -4  11        1.39        2.36      1.84 o
   1  -4  11        2.37        5.30      1.30 o
   2  -4  11        1.41        4.04      1.33 o
   3  -4  11        0.01        1.60      1.05 o
   4  -4  11        0.49        1.30      1.07 o
   5  -4  11        0.13       -0.68      2.28 o
  -5  -3  11        1.41        3.26      2.37 o
  -4  -3  11       12.74        9.06      2.51 o
  -3  -3  11        1.90        2.34      2.19 o
  -2  -3  11        3.50        2.68      2.05 o
  -1  -3  11        0.62        0.61      1.85 o
   0  -3  11        9.45       13.00      2.10 o
   1  -3  11       25.96       27.15      1.63 o
   2  -3  11       39.02       37.18      1.22 o
   3  -3  11       22.06       17.84      1.32 o
   4  -3  11        2.27        3.52      1.07 o
   5  -3  11        0.07        0.06      1.41 o
  -5  -2  11        3.39        1.90      1.89 o
  -4  -2  11        1.67        2.41      2.25 o
  -3  -2  11       14.06       18.70      2.74 o
  -2  -2  11        0.01       -0.19      1.77 o
  -1  -2  11       14.99       17.85      2.17 o
   0  -2  11       34.28       34.55      2.53 o
   1  -2  11        0.07        0.74      0.80 o
   2  -2  11       63.04       64.54      1.51 o
   3  -2  11       10.19       12.29      0.86 o
   4  -2  11        0.60        0.90      0.96 o
   5  -2  11        2.57        3.14      1.33 o
   6  -2  11        3.31        5.81      2.38 o
  -5  -1  11        9.05       10.34      2.80 o
  -4  -1  11        2.63        2.16      2.23 o
  -3  -1  11        0.85        2.16      1.83 o
  -2  -1  11       44.37       38.96      2.94 o
  -1  -1  11       21.59       20.88      2.38 o
   0  -1  11        8.82        7.28      1.76 o
   1  -1  11       99.28       93.11      2.86 o
   2  -1  11        7.40        8.01      0.81 o
   3  -1  11       67.52       60.37      2.13 o
   4  -1  11        0.00       -0.15      0.65 o
   5  -1  11        0.14       -1.10      1.93 o
   6  -1  11        6.90        7.88      2.45 o
  -5   0  11        1.81        2.88      2.51 o
  -4   0  11        6.68        8.01      2.52 o
  -3   0  11        3.03        1.91      1.09 o
  -2   0  11       68.10       68.71      3.65 o
  -1   0  11       43.27       48.60      2.90 o
   0   0  11       32.29       32.20      2.48 o
   1   0  11       49.45       52.34      1.35 o
   2   0  11      207.70      206.17      4.17 o
   3   0  11       39.97       41.27      1.21 o
   4   0  11        8.19        7.88      0.89 o
   5   0  11       33.30       30.30      3.72 o
   6   0  11       13.91       17.55      2.96 o
  -5   1  11        0.25       -1.24      2.51 o
  -4   1  11        8.17       10.65      2.15 o
  -3   1  11       49.41       54.25      3.20 o
  -2   1  11       37.95       38.65      1.91 o
  -1   1  11        4.10        2.90      1.56 o
   0   1  11      116.78      111.93      2.83 o
   1   1  11      162.69      159.33      2.06 o
   2   1  11        8.67        7.87      0.74 o
   3   1  11        0.78        0.83      0.65 o
   4   1  11        9.72        7.53      1.24 o
   5   1  11        0.20        0.78      1.04 o
   6   1  11       10.06       10.02      1.45 o
   7   1  11       15.38       15.82      3.13 o
  -4   2  11       21.46       24.01      2.04 o
  -3   2  11        1.80        1.78      1.41 o
  -2   2  11       17.76       21.96      1.80 o
  -1   2  11       13.18       13.44      1.43 o
   0   2  11        0.59        1.54      1.15 o
   1   2  11      164.73      160.12      2.01 o
   2   2  11      234.89      224.58      4.67 o
   3   2  11       35.46       34.19      1.21 o
   4   2  11       55.99       58.74      3.27 o
   5   2  11       15.78       18.18      2.25 o
   6   2  11       12.91       13.27      1.65 o
   7   2  11        4.58        4.18      1.54 o
  -4   3  11        1.87        2.27      1.63 o
  -3   3  11       19.15       18.11      1.94 o
  -2   3  11        3.99        2.73      1.48 o
  -1   3  11        3.41        3.84      1.26 o
   0   3  11      138.10      137.23      2.62 o
   1   3  11      106.38      105.39      5.26 o
   2   3  11        2.78        3.07      0.83 o
   3   3  11        0.01        0.08      1.51 o
   4   3  11       17.52       13.65      2.04 o
   5   3  11        1.22        2.37      1.77 o
   6   3  11        0.29       -0.08      1.89 o
   7   3  11        9.18        9.38      2.53 o
  -4   4  11       11.44        9.54      2.68 o
  -3   4  11        0.44        0.88      1.61 o
  -2   4  11        4.14        5.29      1.49 o
  -1   4  11       30.88       30.35      1.97 o
   0   4  11       19.24       17.62      1.33 o
   1   4  11       11.61       13.83      1.17 o
   2   4  11       16.26       15.19      1.63 o
   3   4  11       59.99       60.50      3.54 o
   4   4  11       31.05       28.51      2.81 o
   5   4  11        5.66        3.84      1.82 o
   6   4  11       11.02       13.46      2.43 o
   7   4  11        5.32        6.04      2.21 o
  -3   5  11        0.52        0.41      2.51 o
  -2   5  11        3.58        3.31      2.41 o
  -1   5  11        0.06        0.41      2.11 o
   0   5  11       26.74       20.40      2.55 o
   1   5  11        1.21        1.46      1.08 o
   2   5  11        7.33        9.42      1.39 o
   3   5  11       23.71       25.78      2.84 o
   4   5  11       16.37       20.71      2.70 o
   5   5  11       70.22       73.23      4.03 o
   6   5  11        5.57        4.02      2.01 o
   7   5  11        0.64        1.70      1.96 o
  -2   6  11        4.60        3.18      2.61 o
  -1   6  11       11.80       14.99      2.80 o
   0   6  11       21.30       24.42      2.04 o
   1   6  11       22.53       24.89      1.52 o
   2   6  11       22.80       22.33      1.79 o
   3   6  11        0.22       -0.33      1.73 o
   4   6  11        0.54        0.71      1.76 o
   5   6  11        0.20        1.60      1.79 o
   6   6  11       13.25       13.31      2.59 o
   7   6  11        1.86        1.58      2.36 o
  -2   7  11        0.91        1.12      2.59 o
  -1   7  11        0.41        0.84      1.58 o
   0   7  11        2.65        1.67      1.49 o
   1   7  11        9.91        9.32      1.73 o
   2   7  11        7.13        6.09      1.45 o
   3   7  11        5.44        4.82      1.35 o
   4   7  11       15.52       16.60      2.54 o
   5   7  11       48.58       53.08      4.02 o
   6   7  11       23.68       21.40      2.91 o
  -1   8  11        7.02        7.64      2.42 o
   0   8  11       13.42       15.29      2.06 o
   1   8  11       31.56       36.93      2.40 o
   2   8  11        5.79        4.90      2.36 o
   3   8  11        1.80        3.83      1.53 o
   4   8  11        8.27        6.27      2.47 o
   5   8  11        0.08       -1.06      2.28 o
   0   9  11        0.00       -1.16      2.51 o
   1   9  11        3.32        0.77      2.38 o
   2   9  11       12.35        9.60      1.92 o
   3   9  11        2.22        0.49      2.03 o
   4   9  11       15.81       15.87      2.82 o
  -2  -7  12        2.88        1.09      2.12 o
  -1  -7  12        0.30        1.67      2.43 o
   0  -7  12        1.88        0.75      2.14 o
   1  -7  12        7.30        9.90      2.73 o
   2  -7  12        2.02        2.64      1.59 o
  -3  -6  12        2.30        5.30      2.23 o
  -2  -6  12        1.17        1.89      2.42 o
  -1  -6  12        7.76       11.49      2.80 o
   0  -6  12        4.19        8.41      2.36 o
   1  -6  12        3.04        2.58      1.95 o
   2  -6  12        2.84        2.08      1.50 o
   3  -6  12        3.24        2.43      1.79 o
  -4  -5  12        6.19        7.40      2.81 o
  -3  -5  12        9.97       13.14      2.93 o
  -2  -5  12        0.50        0.91      2.10 o
  -1  -5  12        6.73        7.28      2.48 o
   0  -5  12       10.67       15.03      2.68 o
   1  -5  12        0.59        1.68      1.39 o
   2  -5  12        0.30        0.05      1.42 o
   3  -5  12        0.74        1.30      1.60 o
   4  -5  12        0.01       -1.75      2.28 o
  -4  -4  12        4.69        5.45      2.73 o
  -3  -4  12        2.55        0.78      2.17 o
  -2  -4  12       20.51       20.43      2.59 o
  -1  -4  12        2.85        4.31      2.21 o
   0  -4  12        0.87        2.54      1.98 o
   1  -4  12        0.02        1.17      1.18 o
   2  -4  12        1.29        1.35      1.31 o
   3  -4  12        0.44        1.60      1.10 o
   4  -4  12        1.60        2.59      1.22 o
  -4  -3  12        1.23        1.38      2.29 o
  -3  -3  12        1.93        1.39      2.21 o
  -2  -3  12        0.38        1.10      1.76 o
  -1  -3  12        8.27        9.10      2.29 o
   0  -3  12        3.49        3.41      1.83 o
   1  -3  12       11.00       12.34      1.38 o
   2  -3  12        6.60        6.62      0.91 o
   3  -3  12        0.18        1.35      1.04 o
   4  -3  12        0.24        1.10      1.06 o
   5  -3  12        0.27       -0.06      1.39 o
  -4  -2  12        0.14        1.87      2.48 o
  -3  -2  12        0.08        1.08      2.10 o
  -2  -2  12       21.54       21.86      2.54 o
  -1  -2  12       26.10       27.61      2.71 o
   0  -2  12        5.70        6.82      1.89 o
   1  -2  12       29.83       25.15      1.30 o
   2  -2  12        7.92        9.28      0.89 o
   3  -2  12        3.45        4.07      0.74 o
   4  -2  12        4.79        6.07      1.53 o
   5  -2  12        0.01        0.61      1.38 o
   6  -2  12        0.10        0.36      1.67 o
  -4  -1  12        5.87        9.19      2.59 o
  -3  -1  12       41.82       46.38      3.63 o
  -2  -1  12       13.23       12.18      2.41 o
  -1  -1  12        7.82        8.01      2.03 o
   0  -1  12       38.70       33.11      2.56 o
   1  -1  12        0.18        0.24      0.71 o
   2  -1  12       26.67       25.37      1.20 o
   3  -1  12       10.20        9.85      0.88 o
   4  -1  12        8.15        7.63      1.02 o
   5  -1  12        5.57        4.99      2.61 o
   6  -1  12        1.52        1.48      2.25 o
  -4   0  12        3.24        3.56      2.56 o
  -3   0  12       15.06       12.84      2.33 o
  -2   0  12       40.60       39.07      3.07 o
  -1   0  12        0.25        0.27      1.78 o
   0   0  12       32.67       34.10      2.64 o
   1   0  12       32.84       35.49      1.86 o
   2   0  12       30.49       32.04      1.14 o
   3   0  12       57.02       55.63      1.41 o
   4   0  12       18.73       15.10      1.23 o
   5   0  12        7.56        6.77      1.25 o
   6   0  12        0.74        0.35      2.36 o
  -4   1  12       26.54       28.45      3.55 o
  -3   1  12       27.46       30.02      1.96 o
  -2   1  12        7.64        5.51      2.01 o
  -1   1  12       48.77       46.73      2.96 o
   0   1  12       46.19       46.47      2.84 o
   1   1  12        4.94        4.98      0.58 o
   2   1  12        0.03        0.76      0.63 o
   3   1  12       17.15       17.38      0.99 o
   4   1  12       13.96       13.09      1.43 o
   5   1  12        7.49        6.41      1.24 o
   6   1  12       26.30       29.38      2.03 o
   7   1  12        4.60        6.97      2.91 o
  -4   2  12        0.73        2.49      2.13 o
  -3   2  12        2.03        3.51      1.49 o
  -2   2  12        8.55        9.56      1.42 o
  -1   2  12       29.48       30.91      2.72 o
   0   2  12       56.26       56.01      3.00 o
   1   2  12       12.90       12.69      0.70 o
   2   2  12        3.64        4.59      0.67 o
   3   2  12       39.14       34.49      1.08 o
   4   2  12        5.17        4.90      1.45 o
   5   2  12        5.34        6.37      1.33 o
   6   2  12        0.97        1.63      1.31 o
   7   2  12        0.76        2.19      1.43 o
  -4   3  12        5.34        3.27      1.59 o
  -3   3  12        2.83        2.97      1.98 o
  -2   3  12        9.06        8.57      1.59 o
  -1   3  12       53.83       51.15      2.33 o
   0   3  12       33.96       30.38      2.61 o
   1   3  12       15.96       14.25      1.43 o
   2   3  12        0.47        1.11      0.84 o
   3   3  12        6.44        7.07      1.36 o
   4   3  12        1.28        0.61      1.77 o
   5   3  12        0.23       -0.10      1.71 o
   6   3  12       13.21       15.05      2.52 o
   7   3  12        7.61        9.40      1.78 o
  -4   4  12        1.09        1.42      2.33 o
  -3   4  12        1.17        1.39      1.59 o
  -2   4  12        5.02        3.02      1.44 o
  -1   4  12        0.30        1.02      1.41 o
   0   4  12        0.34        0.88      1.27 o
   1   4  12        2.81        2.61      1.00 o
   2   4  12       24.14       26.51      3.64 o
   3   4  12        4.97        4.24      1.51 o
   4   4  12        5.07        6.42      2.08 o
   5   4  12       17.26       19.22      2.66 o
   6   4  12        0.09       -0.13      1.76 o
   7   4  12        2.05        1.56      2.18 o
  -3   5  12        0.09       -0.86      2.55 o
  -2   5  12        1.24        2.79      2.38 o
  -1   5  12        8.45        9.60      2.36 o
   0   5  12        9.74       12.09      1.75 o
   1   5  12       38.53       40.57      2.24 o
   2   5  12       28.60       27.38      1.97 o
   3   5  12       17.17       19.03      1.82 o
   4   5  12       76.52       80.66      4.19 o
   5   5  12        0.62        4.35      2.34 o
   6   5  12        0.75        3.00      2.36 o
   7   5  12        2.97        4.41      2.17 o
  -2   6  12        6.35        7.86      2.89 o
  -1   6  12        3.63        2.89      1.71 o
   0   6  12        6.96        9.17      1.79 o
   1   6  12       10.86        9.46      1.28 o
   2   6  12        7.48        7.69      1.58 o
   3   6  12        0.01        0.04      1.31 o
   4   6  12       19.58       19.81      2.98 o
   5   6  12       15.06       15.58      2.90 o
   6   6  12        0.15       -0.78      2.39 o
  -2   7  12        1.46        2.49      2.39 o
  -1   7  12        2.66        3.04      1.67 o
   0   7  12        7.57        6.81      1.86 o
   1   7  12        9.15        9.10      1.34 o
   2   7  12        8.54        8.55      2.70 o
   3   7  12       27.08       27.56      2.10 o
   4   7  12       27.69       32.89      3.44 o
   5   7  12       17.78       21.40      2.85 o
   6   7  12        6.88       11.54      2.95 o
  -1   8  12        3.65        7.92      2.83 o
   0   8  12        7.67        9.50      2.42 o
   1   8  12        3.12        2.65      1.79 o
   2   8  12        2.48        2.26      2.21 o
   3   8  12        0.38        0.89      1.41 o
   4   8  12       10.96       14.06      2.94 o
   5   8  12        3.79        4.55      2.22 o
   1   9  12        2.30        2.09      2.32 o
   2   9  12        2.82        3.04      2.41 o
   3   9  12       13.22       17.03      2.91 o
  -2  -6  13        2.73        3.14      2.49 o
  -1  -6  13        0.42        0.54      2.11 o
   0  -6  13        7.47        7.92      2.63 o
   1  -6  13        5.01        2.30      2.09 o
   2  -6  13        0.65        1.00      1.68 o
   3  -6  13        0.13        0.02      2.59 o
  -3  -5  13        0.22       -0.63      2.16 o
  -2  -5  13        7.24        5.26      2.22 o
  -1  -5  13       14.68       15.36      2.63 o
   0  -5  13        2.37        2.52      2.19 o
   1  -5  13        0.63        1.59      2.15 o
   2  -5  13        0.46        0.30      1.48 o
   3  -5  13        2.98        3.51      1.69 o
  -3  -4  13       11.91        8.29      2.27 o
  -2  -4  13       12.37       12.97      2.68 o
  -1  -4  13        0.04        1.77      1.94 o
   0  -4  13        2.08        2.72      1.83 o
   1  -4  13        3.97        1.85      1.24 o
   2  -4  13        1.71        4.86      1.49 o
   3  -4  13        0.36        0.48      1.13 o
   4  -4  13        2.21        4.36      2.45 o
  -4  -3  13        0.01        0.20      1.96 o
  -3  -3  13        0.03        2.30      2.22 o
  -2  -3  13        9.54        8.85      2.40 o
  -1  -3  13       15.15       21.02      2.74 o
   0  -3  13       12.42       12.82      2.21 o
   1  -3  13        0.17        0.68      1.15 o
   2  -3  13        0.45        0.02      1.01 o
   3  -3  13        8.29        9.50      1.24 o
   4  -3  13        0.47        0.27      1.31 o
   5  -3  13        0.17        0.41      1.46 o
  -4  -2  13        0.45       -0.90      1.95 o
  -3  -2  13       13.66       12.66      2.37 o
  -2  -2  13       51.99       55.78      3.65 o
  -1  -2  13       54.90       54.03      3.52 o
   0  -2  13       18.05       17.01      2.39 o
   1  -2  13        5.69        6.63      1.08 o
   2  -2  13       18.55       22.17      1.16 o
   3  -2  13        8.20       10.69      1.21 o
   4  -2  13        2.74        2.01      1.38 o
   5  -2  13        0.47        0.07      1.40 o
   6  -2  13        0.03        1.04      1.95 o
  -4  -1  13        4.75        4.62      2.43 o
  -3  -1  13        2.66        1.82      2.12 o
  -2  -1  13        0.08        1.23      2.18 o
  -1  -1  13        3.76        6.00      1.89 o
   0  -1  13        8.11        9.72      2.11 o
   1  -1  13        0.40        0.55      0.70 o
   2  -1  13       21.52       21.26      1.09 o
   3  -1  13       42.30       41.70      1.38 o
   4  -1  13       10.79       11.48      1.15 o
   5  -1  13        0.21        0.01      1.45 o
   6  -1  13        2.43        3.30      1.58 o
  -4   0  13        2.99        3.13      2.37 o
  -3   0  13       14.76       19.63      2.67 o
  -2   0  13       35.60       35.14      2.98 o
  -1   0  13       78.13       73.14      3.79 o
   0   0  13       21.57       20.60      2.32 o
   1   0  13       46.88       46.28      2.17 o
   2   0  13      102.85      102.65      3.35 o
   3   0  13       14.73       16.41      1.00 o
   4   0  13        7.95        6.59      1.09 o
   5   0  13        0.02        1.13      1.01 o
   6   0  13        2.31        2.00      2.02 o
  -4   1  13        4.68        3.91      2.28 o
  -3   1  13        4.66        4.39      2.40 o
  -2   1  13        3.59        0.92      1.99 o
  -1   1  13        2.21        1.77      1.77 o
   0   1  13        8.11        7.46      2.02 o
   1   1  13        0.00        0.76      1.17 o
   2   1  13       27.12       27.00      1.10 o
   3   1  13       27.95       27.05      1.11 o
   4   1  13       10.26        7.17      1.11 o
   5   1  13       18.94       17.26      1.93 o
   6   1  13        0.02        0.57      2.10 o
  -3   2  13        0.96        0.88      1.45 o
  -2   2  13       35.56       29.91      2.06 o
  -1   2  13       59.81       60.42      3.52 o
   0   2  13       14.39       12.68      2.10 o
   1   2  13        6.24        7.00      1.31 o
   2   2  13       20.60       19.42      0.95 o
   3   2  13       24.02       24.18      1.36 o
   4   2  13       18.39       19.13      1.63 o
   5   2  13        0.53        1.01      1.28 o
   6   2  13        0.99       -0.32      1.31 o
  -3   3  13        8.14        8.90      3.06 o
  -2   3  13       14.98       16.22      1.92 o
  -1   3  13        1.92        2.05      1.38 o
   0   3  13       11.14       12.40      2.19 o
   1   3  13        2.97        2.53      1.04 o
   2   3  13        4.63        5.65      0.71 o
   3   3  13        4.18        3.21      1.50 o
   4   3  13        3.38        3.50      2.01 o
   5   3  13        1.57        2.47      2.01 o
   6   3  13        0.08        1.14      1.42 o
   7   3  13        0.26        0.84      1.54 o
  -3   4  13        1.61        1.80      1.64 o
  -2   4  13        1.76        0.80      1.43 o
  -1   4  13        4.69        3.07      1.54 o
   0   4  13        1.77        3.95      1.85 o
   1   4  13       12.71       15.08      1.30 o
   2   4  13        0.41        1.38      0.96 o
   3   4  13       28.86       30.96      2.18 o
   4   4  13       62.38       64.65      3.95 o
   5   4  13        0.12        0.64      1.71 o
   6   4  13        0.12       -0.24      2.06 o
   7   4  13        7.77        9.37      2.55 o
  -2   5  13        6.67        8.27      2.54 o
  -1   5  13       15.03       16.72      2.96 o
   0   5  13       28.35       28.19      2.29 o
   1   5  13       32.36       30.87      2.18 o
   2   5  13       54.47       54.53      2.59 o
   3   5  13       48.89       49.38      4.01 o
   4   5  13        7.57        8.55      2.39 o
   5   5  13        0.03       -0.18      1.99 o
   6   5  13       16.44       13.87      2.52 o
  -1   6  13        0.94        1.93      1.61 o
   0   6  13        1.00        0.69      1.61 o
   1   6  13        8.04       10.39      1.70 o
   2   6  13        0.51        0.45      1.43 o
   3   6  13       56.46       59.35      2.74 o
   4   6  13       23.45       27.70      3.31 o
   5   6  13        0.95        1.50      2.25 o
   6   6  13       15.85       14.74      2.70 o
  -1   7  13        6.65        5.73      2.28 o
   0   7  13        5.19        6.06      1.86 o
   1   7  13       17.84       19.72      2.98 o
   2   7  13       54.22       56.53      2.79 o
   3   7  13       11.51       10.77      1.76 o
   4   7  13        5.88        7.11      1.76 o
   5   7  13       12.31       14.54      3.03 o
   1   8  13        0.47        1.95      2.16 o
   2   8  13        0.63       -0.17      2.51 o
   3   8  13       17.55       19.94      2.01 o
   4   8  13        4.15        4.47      1.60 o
   0  -6  14        8.16       11.88      2.73 o
   1  -6  14        0.62        1.04      2.12 o
   2  -6  14        0.07        1.08      2.74 o
  -2  -5  14        5.77        3.78      2.52 o
  -1  -5  14        4.91        4.51      2.13 o
   0  -5  14        0.55        2.36      2.00 o
   1  -5  14        0.00       -0.33      2.19 o
   2  -5  14        4.47        4.30      1.67 o
   3  -5  14        0.53        1.38      1.57 o
  -3  -4  14        0.78        1.22      2.40 o
  -2  -4  14        0.28        0.33      2.36 o
  -1  -4  14        8.29        4.69      2.18 o
   0  -4  14       10.60       11.94      2.64 o
   1  -4  14        0.22       -0.45      1.94 o
   2  -4  14        0.47       -0.29      1.45 o
   3  -4  14        1.93        1.50      1.49 o
   4  -4  14        0.14       -0.15      2.00 o
  -3  -3  14        1.36        0.00      2.20 o
  -2  -3  14       10.28       13.27      2.49 o
  -1  -3  14       15.69       13.87      2.65 o
   0  -3  14        2.38        2.04      1.91 o
   1  -3  14        0.69        1.84      2.26 o
   2  -3  14       12.50       15.18      1.60 o
   3  -3  14        7.08        7.08      1.26 o
   4  -3  14        2.48        2.26      1.60 o
  -3  -2  14        8.71        5.82      2.36 o
  -2  -2  14       22.31       26.03      3.15 o
  -1  -2  14        2.61        2.40      1.81 o
   0  -2  14        0.41        2.88      1.92 o
   1  -2  14        0.09        0.69      1.81 o
   2  -2  14        0.00        0.70      0.79 o
   3  -2  14        8.63       10.10      1.24 o
   4  -2  14        6.39        5.10      1.64 o
   5  -2  14        0.07       -0.49      1.71 o
  -3  -1  14        0.00        2.58      2.38 o
  -2  -1  14       13.07       15.55      2.63 o
  -1  -1  14       23.14       24.98      2.71 o
   0  -1  14        2.28        3.13      2.12 o
   1  -1  14       29.51       32.29      2.77 o
   2  -1  14       59.34       59.53      1.60 o
   3  -1  14       31.79       35.08      1.60 o
   4  -1  14        4.48        3.23      1.53 o
   5  -1  14        3.47        3.23      1.60 o
  -3   0  14        9.76        9.71      2.59 o
  -2   0  14       20.06       20.33      2.94 o
  -1   0  14        6.61        9.14      2.13 o
   0   0  14       21.19       19.83      2.37 o
   1   0  14       18.61       16.92      1.69 o
   2   0  14        1.89        2.82      1.08 o
   3   0  14        0.02        0.18      0.98 o
   4   0  14        4.16        4.49      1.08 o
   5   0  14        8.63       11.69      4.53 o
   6   0  14        3.74        6.05      1.80 o
  -3   1  14        0.11        1.28      2.46 o
  -2   1  14        8.79        7.60      2.32 o
  -1   1  14       10.67       11.60      2.44 o
   0   1  14       10.01        9.60      2.17 o
   1   1  14       18.58       17.48      1.69 o
   2   1  14       11.88       13.27      1.27 o
   3   1  14       25.27       23.67      1.42 o
   4   1  14       35.50       32.86      1.69 o
   5   1  14        0.04        1.78      1.09 o
   6   1  14        0.70        0.95      2.50 o
  -3   2  14        3.00        3.61      2.28 o
  -2   2  14        9.69        9.73      2.47 o
  -1   2  14       17.76       19.26      2.53 o
   0   2  14        9.57        8.73      2.06 o
   1   2  14        0.23        0.46      1.44 o
   2   2  14        8.94        9.65      1.12 o
   3   2  14        7.25        8.10      1.10 o
   4   2  14        0.01       -0.11      1.06 o
   5   2  14        0.09        0.84      1.36 o
   6   2  14        0.03        0.25      1.45 o
  -3   3  14        2.11        1.50      1.49 o
  -2   3  14        0.12        0.19      1.48 o
  -1   3  14        0.24        1.22      1.84 o
   0   3  14        1.91        3.53      2.09 o
   1   3  14        2.94        3.40      1.10 o
   2   3  14        2.48        2.46      1.01 o
   3   3  14       19.50       18.77      1.92 o
   4   3  14        4.01        3.77      1.33 o
   5   3  14        0.77        1.42      1.27 o
   6   3  14        0.04        0.08      1.44 o
  -3   4  14        0.25       -2.04      2.57 o
  -2   4  14        0.13       -0.46      1.48 o
  -1   4  14        9.79       10.45      1.77 o
   0   4  14       18.66       20.49      2.57 o
   1   4  14        1.05        2.11      1.17 o
   2   4  14       24.41       24.20      2.21 o
   3   4  14       62.64       67.09      2.94 o
   4   4  14        6.74        7.95      1.70 o
   5   4  14        3.64        3.43      1.89 o
   6   4  14        7.98        6.56      2.28 o
  -2   5  14       10.07        8.02      2.72 o
  -1   5  14        5.34        3.72      2.51 o
   0   5  14        2.34        1.89      2.63 o
   1   5  14       27.97       27.63      2.47 o
   2   5  14       12.82       11.21      1.88 o
   3   5  14       30.71       38.06      2.54 o
   4   5  14       10.76       14.58      1.90 o
   5   5  14        4.27        3.46      2.44 o
   6   5  14        4.03        4.29      2.26 o
  -1   6  14        5.10        5.75      2.01 o
   0   6  14        0.44        2.62      1.90 o
   1   6  14        3.28        3.22      1.57 o
   2   6  14       45.57       45.66      2.59 o
   3   6  14       17.21       17.75      2.13 o
   4   6  14       15.57       17.13      2.15 o
   5   6  14       40.18       49.64      4.05 o
   1   7  14       21.04       22.79      3.24 o
   2   7  14        0.57       -0.42      1.63 o
   3   7  14        0.01       -0.82      1.72 o
   4   7  14        0.62       -0.28      1.59 o
   4   8  14        3.50        3.99      2.40 o
  -1  -5  15        0.10        1.35      2.36 o
   0  -5  15        0.05       -1.26      2.48 o
   1  -5  15        0.38       -1.14      2.49 o
   2  -5  15        0.23        0.34      2.23 o
  -2  -4  15        1.22        2.61      2.22 o
  -1  -4  15        0.34        1.21      1.95 o
   0  -4  15        0.43        1.27      1.98 o
   1  -4  15        0.67       -0.58      2.24 o
   2  -4  15        0.50        1.48      2.12 o
  -2  -3  15        3.77        5.02      2.38 o
  -1  -3  15        4.61        3.70      2.50 o
   0  -3  15        4.89        5.91      2.35 o
   1  -3  15        1.93        2.54      2.19 o
   2  -3  15        1.46        2.62      2.33 o
   3  -3  15        0.90        1.57      2.22 o
   4  -3  15        0.06       -0.40      1.59 o
  -2  -2  15        1.24       -0.58      2.26 o
  -1  -2  15        0.22       -0.44      2.15 o
   0  -2  15        0.92        4.05      1.94 o
   1  -2  15        2.98        2.04      2.02 o
   2  -2  15        9.32       10.20      1.24 o
   3  -2  15        8.72        7.89      2.47 o
   4  -2  15        0.07       -0.09      1.54 o
   5  -2  15        0.75        1.25      1.55 o
  -3  -1  15        4.18        5.59      2.26 o
  -2  -1  15        5.61        6.27      2.26 o
  -1  -1  15        2.78        0.89      2.02 o
   0  -1  15       25.38       21.42      2.75 o
   1  -1  15       32.85       32.89      2.97 o
   2  -1  15       11.11       12.00      1.32 o
   3  -1  15        0.50        1.42      1.26 o
   4  -1  15        2.48        1.51      1.45 o
   5  -1  15        4.12        6.76      1.90 o
  -3   0  15        1.00        1.98      2.39 o
  -2   0  15        0.65        0.25      2.07 o
  -1   0  15       17.27       12.90      2.33 o
   0   0  15        4.18        9.85      2.41 o
   1   0  15       18.62       19.47      2.40 o
   2   0  15        8.42        9.88      1.27 o
   3   0  15        4.03        2.17      1.44 o
   4   0  15        6.93        4.68      1.17 o
   5   0  15        8.89       11.28      1.86 o
  -2   1  15        0.01        0.04      2.30 o
  -1   1  15        6.22        7.01      2.05 o
   0   1  15       11.54       12.78      2.33 o
   1   1  15        0.14        1.67      1.40 o
   2   1  15        3.05        3.77      1.11 o
   3   1  15       16.96       19.19      2.00 o
   4   1  15        2.88        3.03      1.07 o
   5   1  15        0.56       -0.57      1.09 o
   6   1  15        0.10        0.57      2.44 o
  -2   2  15        6.95        7.41      2.35 o
  -1   2  15       14.57       14.53      2.61 o
   0   2  15        0.55       -0.09      1.88 o
   1   2  15        0.66        0.79      1.32 o
   2   2  15        1.25        1.89      1.56 o
   3   2  15        0.78       -0.28      1.53 o
   4   2  15        0.44       -1.62      1.62 o
   5   2  15        1.62        1.60      1.18 o
   6   2  15        2.76        1.88      1.55 o
  -2   3  15        1.82        1.32      2.06 o
  -1   3  15        0.43       -1.19      2.09 o
   0   3  15        1.60        2.68      2.02 o
   1   3  15        0.03        1.34      1.13 o
   2   3  15        0.80        1.34      1.48 o
   3   3  15        0.12        2.74      1.53 o
   4   3  15       10.75        9.49      1.73 o
   5   3  15        1.60        2.39      1.25 o
   6   3  15        0.09        1.12      1.49 o
  -2   4  15        4.38        5.38      2.64 o
  -1   4  15       20.72       24.94      3.07 o
   0   4  15       12.32       11.19      2.45 o
   1   4  15       12.07       10.77      1.40 o
   2   4  15       17.19       18.70      2.01 o
   3   4  15        4.77        5.21      1.74 o
   4   4  15        2.65        2.75      1.73 o
   5   4  15        1.60        2.36      1.76 o
   6   4  15        0.71        1.34      1.65 o
   0   5  15        5.29        7.93      2.91 o
   1   5  15        2.59        1.90      1.81 o
   2   5  15        7.22       10.22      1.94 o
   3   5  15        9.63       10.14      1.85 o
   4   5  15        1.12       -0.16      1.70 o
   5   5  15        8.96        9.55      2.06 o
   1   6  15       25.20       31.41      3.60 o
   2   6  15        4.06        4.67      1.62 o
   3   6  15       12.78       12.60      1.99 o
   4   6  15       28.49       36.01      2.98 o
   2   7  15        0.12       -0.27      2.45 o
   3   7  15        0.05       -1.05      2.28 o
   4   7  15        8.22        8.95      3.06 o
   0  -4  16        1.59        3.91      2.41 o
   1  -4  16        2.78        3.30      2.55 o
   2  -4  16        0.17       -0.48      2.48 o
  -1  -3  16       10.07        8.90      2.57 o
   0  -3  16        2.91        4.27      2.17 o
   1  -3  16        0.33        1.88      2.22 o
   2  -3  16        0.08       -0.55      2.34 o
  -2  -2  16        0.02       -0.63      1.99 o
  -1  -2  16        0.38        0.00      2.22 o
   0  -2  16        3.17        3.26      2.21 o
   1  -2  16       13.05       15.49      2.67 o
   2  -2  16        9.82        9.99      2.21 o
   3  -2  16        1.01        0.37      2.63 o
  -2  -1  16        2.77        3.97      2.28 o
  -1  -1  16       23.51       25.69      3.00 o
   0  -1  16       39.51       40.36      3.40 o
   1  -1  16        4.63        7.46      2.40 o
   2  -1  16        2.84        2.61      1.59 o
   3  -1  16        1.34        2.11      2.44 o
   4  -1  16        4.80        3.95      2.33 o
  -2   0  16        3.21        6.05      2.17 o
  -1   0  16        3.88        3.50      2.07 o
   0   0  16        9.06        8.00      2.58 o
   1   0  16       12.58       15.35      2.40 o
   2   0  16        0.25       -0.18      1.54 o
   3   0  16        1.03        1.69      1.38 o
   4   0  16        8.55       10.75      2.80 o
  -2   1  16        2.83        3.55      2.08 o
  -1   1  16       16.29       17.85      2.75 o
   0   1  16        6.57        7.39      2.26 o
   1   1  16        1.87        3.23      1.84 o
   2   1  16        5.04        4.58      1.75 o
   3   1  16        9.03       11.41      1.87 o
   4   1  16        1.97        1.64      1.63 o
  -2   2  16        4.00        4.30      2.44 o
  -1   2  16        2.33        3.94      2.61 o
   0   2  16        2.15        3.33      2.28 o
   1   2  16        1.09        3.06      1.61 o
   2   2  16        0.03       -0.50      1.59 o
   3   2  16        3.61        2.35      1.46 o
   4   2  16        0.30        0.79      1.70 o
   5   2  16        0.42        2.14      1.84 o
  -1   3  16        3.69        5.75      2.63 o
   0   3  16        7.79        8.34      2.44 o
   1   3  16        1.50        1.03      1.32 o
   2   3  16        0.08        1.79      1.71 o
   3   3  16       22.30       24.91      3.24 o
   4   3  16       14.04       13.48      1.98 o
   5   3  16        1.18        1.94      2.09 o
  -1   4  16       14.20       15.35      3.06 o
   0   4  16       11.01        8.58      1.77 o
   1   4  16        8.06       10.11      2.91 o
   2   4  16        3.19        4.81      1.80 o
   3   4  16        0.23        0.17      1.74 o
   4   4  16        0.57       -1.15      1.66 o
   5   4  16        0.83       -2.04      2.04 o
   1   5  16        4.49        4.33      2.48 o
   2   5  16        7.03        5.39      1.87 o
   3   5  16        6.05        5.30      1.82 o
   4   5  16       18.00       16.82      2.17 o
   2   6  16        5.97        2.19      2.11 o
   3   6  16        9.29        6.64      2.75 o
   0  -3  17        0.02       -0.46      2.09 o
   1  -3  17        1.67        0.45      2.51 o
  -1  -2  17        3.05        0.34      2.04 o
   0  -2  17       13.75       11.94      2.72 o
   1  -2  17       14.55       15.02      2.94 o
  -1  -1  17       12.24       11.10      2.73 o
   0  -1  17        0.77       -0.37      2.61 o
   1  -1  17        7.75        8.46      1.85 o
   2  -1  17        0.17        0.04      2.04 o
  -1   0  17        4.79        2.85      2.12 o
   0   0  17        8.96        8.17      2.50 o
   1   0  17        0.55        2.70      1.66 o
   2   0  17        5.44        6.39      1.79 o
   3   0  17       13.57       16.13      2.29 o
  -1   1  17        3.25        4.07      2.59 o
   0   1  17        1.58        1.89      2.08 o
   1   1  17        2.90        5.38      2.42 o
   2   1  17        3.60        5.54      1.75 o
   3   1  17        0.01        1.59      1.85 o
   4   1  17        0.27        0.89      2.23 o
  -1   2  17        0.24       -0.79      2.25 o
   0   2  17        0.05        0.20      2.15 o
   1   2  17        0.20        1.38      2.49 o
   2   2  17        0.02        0.43      1.63 o
   3   2  17        2.03        1.64      1.60 o
   4   2  17        1.28        0.44      2.44 o
  -1   3  17        6.91        4.05      2.56 o
   0   3  17        5.82        7.27      2.56 o
   1   3  17        3.62        4.97      2.62 o
   2   3  17       14.28       14.58      2.23 o
   3   3  17       11.71       10.38      1.82 o
   4   3  17        4.59        3.69      2.19 o
   2   4  17        3.21        4.17      2.98 o
   3   4  17        1.54       -0.14      2.42 o
   2   5  17        7.70        7.54      2.87 o
   0  -1  18        2.32        1.61      2.58 o
   1  -1  18        0.40        2.14      2.55 o
   0   0  18        0.13       -1.45      2.60 o
   1   0  18        4.97        6.41      2.85 o
   2   0  18        9.41        9.48      2.73 o
   0   1  18        3.06        2.08      2.04 o
   2   1  18        1.94        0.66      2.19 o
   3   1  18        0.02        0.76      2.33 o
 
